# Supplementary material for: Transcriptional profiling of Medicago truncatula meristematic root cells
Source: BMC Plant Biol. 2008 Feb 27;8:21. doi: 10.1186/1471-2229-8-21 (PMC2277415; doi:10.1186/1471-2229-8-21)
Supplement: Additional file 1 — Microarry expression ratios for the M. truncatula root meristem (RM) and non-meristem (NMR). All quantitative data is expressed as log2(meristem:non-meristem) expression ratios. [file 1471-2229-8-21-S1.txt]

IDENTIFIER	Nijat EL1 medicargo 20060307.CEL	Nijat EL2 medicargo 20060308.CEL	Nijat EL3 medicargo 20060328.CEL	Nijat T1 medicargo 20060327.CEL	Nijat T2 medicargo 20060328.CEL	Nijat T3 medicargo 20060328.CEL	avg(NMR)	stdev(NMR)	avg(RM)	stdev(RM)	RM/NMR	log2(R/NMR)	t.test
Mtr.1.1.S1_at	6.089057963	6.392063897	6.360423096	6.060371635	6.962299374	6.09379789	6.28	0.17	6.37	0.51	1.01	0.02	7.91E-01
Mtr.1.1.S1_s_at	10.75752121	10.66893059	11.08059652	10.90024891	10.80211363	11.01212754	10.84	0.22	10.90	0.11	1.01	0.01	6.54E-01
Mtr.10.1.S1_at	2.707278435	2.604577897	2.567981819	2.584423991	2.573105433	2.577133943	2.63	0.07	2.58	0.01	0.98	-0.03	3.66E-01
Mtr.100.1.S1_at	5.442572867	4.821210985	5.172379131	5.822118123	4.917831257	4.069247713	5.15	0.31	4.94	0.88	0.96	-0.06	7.28E-01
Mtr.1000.1.S1_at	2.487889893	2.498428474	2.441249516	2.587863853	2.479235865	3.060888902	2.48	0.03	2.71	0.31	1.09	0.13	3.21E-01
Mtr.10000.1.S1_at	9.004551962	9.227972369	8.092264635	8.452992372	9.050979752	9.080121395	8.77	0.60	8.86	0.35	1.01	0.01	8.43E-01
Mtr.10001.1.S1_at	2.505826241	3.617969944	8.012358533	7.183282756	6.683790036	6.127295372	4.71	2.91	6.66	0.53	1.41	0.50	3.65E-01
Mtr.10001.1.S1_s_at	4.267779497	4.072871418	10.0266968	9.590154531	9.461356971	9.191224741	6.12	3.38	9.41	0.20	1.54	0.62	2.34E-01
Mtr.10002.1.S1_at	4.362148541	4.71216699	3.723208936	3.674323724	3.617470882	4.403626504	4.27	0.50	3.90	0.44	0.91	-0.13	3.94E-01
Mtr.10003.1.S1_at	2.522102893	2.543437226	2.456488155	2.465551455	2.465244055	2.451274498	2.51	0.05	2.46	0.01	0.98	-0.03	2.14E-01
Mtr.10004.1.S1_at	2.291881339	2.205585878	2.177625475	2.187222505	2.202667365	2.180396562	2.23	0.06	2.19	0.01	0.98	-0.02	4.17E-01
Mtr.10005.1.S1_at	8.800370367	8.992448253	7.941859354	7.570218664	7.277988716	7.502206208	8.58	0.56	7.45	0.15	0.87	-0.20	6.42E-02
Mtr.10006.1.S1_at	2.451875204	2.439974304	5.720084341	4.313544929	3.680112115	3.432429641	3.54	1.89	3.81	0.45	1.08	0.11	8.29E-01
Mtr.10007.1.S1_at	7.295819856	7.415555528	8.211378141	7.572893528	7.26277942	7.291820865	7.64	0.50	7.38	0.17	0.97	-0.05	4.60E-01
Mtr.10008.1.S1_at	4.319148719	4.23619728	3.429771153	3.926115083	4.294845861	4.257922796	4.00	0.49	4.16	0.20	1.04	0.06	6.33E-01
Mtr.10009.1.S1_at	12.959363	13.11531901	12.81838237	10.78087474	10.78251979	11.02458183	12.96	0.15	10.86	0.14	0.84	-0.26	5.97E-05
Mtr.1001.1.S1_at	2.841326754	2.860917128	2.72206527	2.734573978	2.732932427	2.779835925	2.81	0.08	2.75	0.03	0.98	-0.03	3.06E-01
Mtr.10010.1.S1_at	2.307981541	2.552171015	6.326501146	6.182708564	5.082838634	5.239964788	3.73	2.25	5.50	0.59	1.48	0.56	3.04E-01
Mtr.10011.1.S1_at	2.299197993	2.304813084	2.284190922	2.260244834	2.275145428	2.266015427	2.30	0.01	2.27	0.01	0.99	-0.02	2.25E-02
Mtr.10012.1.S1_at	2.708741238	2.721663945	2.587159504	2.622801931	2.636584037	2.623124713	2.67	0.07	2.63	0.01	0.98	-0.02	4.04E-01
Mtr.10013.1.S1_at	12.30013959	12.01535481	11.65280735	12.04091365	11.07899416	10.8962677	11.99	0.32	11.34	0.61	0.95	-0.08	2.02E-01
Mtr.10014.1.S1_at	2.586410498	2.587145384	2.572441982	2.572635194	2.593524968	2.618207332	2.58	0.01	2.59	0.02	1.00	0.01	4.40E-01
Mtr.10015.1.S1_at	3.811984635	3.922028202	4.149856927	4.556859277	4.496727857	4.494344003	3.96	0.17	4.52	0.04	1.14	0.19	2.66E-02
Mtr.10016.1.S1_at	7.763758593	7.853966571	8.23748055	7.785012929	7.622298033	7.871159212	7.95	0.25	7.76	0.13	0.98	-0.04	3.23E-01
Mtr.10017.1.S1_at	2.581756507	2.598722653	2.903719095	3.101836773	2.714632123	2.580622544	2.69	0.18	2.80	0.27	1.04	0.05	6.13E-01
Mtr.10018.1.S1_at	7.168611288	7.019999158	7.144065839	5.202667193	5.08176346	5.319313299	7.11	0.08	5.20	0.12	0.73	-0.45	5.97E-05
Mtr.10019.1.S1_at	7.237094961	6.584200441	5.998472523	7.030185291	7.366696778	6.907736451	6.61	0.62	7.10	0.24	1.07	0.10	3.00E-01
Mtr.1002.1.S1_at	3.0578578	3.04301158	2.925521188	2.825249864	2.915295714	2.813093584	3.01	0.07	2.85	0.06	0.95	-0.08	4.40E-02
Mtr.10020.1.S1_at	5.075273732	4.171797324	2.755327469	2.18099279	3.044504837	2.831848445	4.00	1.17	2.69	0.45	0.67	-0.57	1.81E-01
Mtr.10021.1.S1_at	2.257726098	2.267186181	2.234362941	2.248889715	2.233355558	2.231027471	2.25	0.02	2.24	0.01	0.99	-0.01	2.61E-01
Mtr.10022.1.S1_at	5.718563797	5.418895086	7.160785045	7.104690516	6.391016325	6.075488051	6.10	0.93	6.52	0.53	1.07	0.10	5.39E-01
Mtr.10023.1.S1_at	7.505116879	7.265074529	9.078370243	7.28725514	6.73100965	7.266368569	7.95	0.98	7.09	0.32	0.89	-0.16	2.68E-01
Mtr.10024.1.S1_at	2.75866043	2.763274362	2.786764677	2.667548261	3.007136268	2.695487588	2.77	0.02	2.79	0.19	1.01	0.01	8.68E-01
Mtr.10025.1.S1_at	2.167546197	2.190047934	3.03849811	4.364900429	4.285584855	3.293375518	2.47	0.50	3.98	0.60	1.61	0.69	2.92E-02
Mtr.10026.1.S1_at	2.794727223	2.715473948	3.446318558	2.824931182	2.721347921	2.610618686	2.99	0.40	2.72	0.11	0.91	-0.13	3.69E-01
Mtr.10026.1.S1_s_at	7.838096104	7.799908731	8.288141021	7.609228781	6.558647001	7.015728331	7.98	0.27	7.06	0.53	0.89	-0.18	7.58E-02
Mtr.10027.1.S1_at	2.284469577	2.292453447	2.277674572	2.279295262	2.28197114	2.275794544	2.28	0.01	2.28	0.00	1.00	0.00	3.05E-01
Mtr.10028.1.S1_at	7.926152001	7.928767582	5.307334248	5.555176743	5.522666473	6.706118629	7.05	1.51	5.93	0.67	0.84	-0.25	3.30E-01
Mtr.10029.1.S1_at	3.783629519	2.95911781	6.061780195	4.988004941	5.132287463	4.555336434	4.27	1.61	4.89	0.30	1.15	0.20	5.73E-01
Mtr.10029.1.S1_s_at	6.332493527	5.588543455	8.828520665	7.730578709	8.033135371	6.69780157	6.92	1.70	7.49	0.70	1.08	0.11	6.32E-01
Mtr.10030.1.S1_at	10.11199193	10.42161814	9.447071278	8.669152053	9.083483611	9.170189746	9.99	0.50	8.97	0.27	0.90	-0.16	5.08E-02
Mtr.10031.1.S1_at	7.085482026	6.508679961	6.058483647	8.243269931	8.911227911	8.853682843	6.55	0.51	8.67	0.37	1.32	0.40	5.93E-03
Mtr.10032.1.S1_at	2.68048671	2.777519888	2.64329618	2.642273973	2.645149834	2.50034884	2.70	0.07	2.60	0.08	0.96	-0.06	1.71E-01
Mtr.10034.1.S1_at	3.425576896	3.038388724	5.084102871	5.375327797	4.807190975	4.975888472	3.85	1.09	5.05	0.29	1.31	0.39	1.89E-01
Mtr.10035.1.S1_at	5.190978437	4.908823747	4.857699531	3.429461215	3.639572637	4.32925432	4.99	0.18	3.80	0.47	0.76	-0.39	3.55E-02
Mtr.10036.1.S1_at	2.01128597	2.017558017	4.435995488	2.31482958	2.022633751	2.004323537	2.82	1.40	2.11	0.17	0.75	-0.42	4.74E-01
Mtr.10037.1.S1_at	10.63545552	11.27671086	10.53147682	7.684395423	6.830122032	7.358359974	10.81	0.40	7.29	0.43	0.67	-0.57	5.06E-04
Mtr.10039.1.S1_at	6.855500531	6.692164857	6.865985319	5.746831926	6.408208781	6.420195335	6.80	0.10	6.19	0.39	0.91	-0.14	1.03E-01
Mtr.1004.1.S1_at	2.555767943	2.559257806	2.486633596	2.507913925	2.742663041	2.787939639	2.53	0.04	2.68	0.15	1.06	0.08	2.31E-01
Mtr.10040.1.S1_at	2.65967719	2.433446092	2.557928615	2.408415273	2.405672218	2.424573315	2.55	0.11	2.41	0.01	0.95	-0.08	1.69E-01
Mtr.10041.1.S1_at	8.329227127	8.197045935	8.17569196	8.237199153	8.205745929	8.310854576	8.23	0.08	8.25	0.05	1.00	0.00	7.80E-01
Mtr.10042.1.S1_at	8.012028733	8.041698468	6.618788292	8.447498966	9.188198798	9.090485084	7.56	0.81	8.91	0.40	1.18	0.24	8.39E-02
Mtr.10043.1.S1_at	2.365550973	2.375006035	7.673965322	7.187563577	6.137700283	6.265038548	4.14	3.06	6.53	0.57	1.58	0.66	3.08E-01
Mtr.10044.1.S1_at	9.338357746	9.574791157	6.883322898	6.707823781	7.104761569	6.486559539	8.60	1.49	6.77	0.31	0.79	-0.35	1.62E-01
Mtr.10045.1.S1_at	6.158115116	6.680681051	7.405317562	5.241670289	5.88451693	5.694181059	6.75	0.63	5.61	0.33	0.83	-0.27	6.75E-02
Mtr.10046.1.S1_at	3.372237287	3.380742247	6.259795689	6.385371296	5.902072616	5.784239935	4.34	1.66	6.02	0.32	1.39	0.47	2.18E-01
Mtr.10047.1.S1_at	2.296563417	2.188853029	2.285902197	2.174764811	2.174267131	2.171423725	2.26	0.06	2.17	0.00	0.96	-0.05	1.35E-01
Mtr.10048.1.S1_at	6.457049874	6.666428534	7.832773174	5.177342049	4.667132897	4.632792786	6.99	0.74	4.83	0.30	0.69	-0.53	2.42E-02
Mtr.10049.1.S1_at	3.011766246	3.013570828	8.724652515	7.151030597	7.384366485	6.424383703	4.92	3.30	6.99	0.50	1.42	0.51	3.91E-01
Mtr.1005.1.S1_at	2.652546903	3.394944781	2.598464851	2.636518048	2.555601667	2.593769332	2.88	0.45	2.60	0.04	0.90	-0.15	3.81E-01
Mtr.10050.1.S1_at	2.563886526	2.561608154	2.486065916	2.518286283	2.48127859	2.467708796	2.54	0.04	2.49	0.03	0.98	-0.03	1.97E-01
Mtr.10051.1.S1_at	8.795503478	8.963564445	7.275872784	7.760200487	8.443589628	8.334494348	8.34	0.93	8.18	0.37	0.98	-0.03	7.95E-01
Mtr.10052.1.S1_at	2.360851442	2.367213918	2.336211003	2.340634112	2.336409646	2.334715688	2.35	0.02	2.34	0.00	0.99	-0.01	2.02E-01
Mtr.10053.1.S1_at	2.528919381	2.446173171	2.407264985	2.430953638	2.433994562	2.404237602	2.46	0.06	2.42	0.02	0.98	-0.02	4.05E-01
Mtr.10054.1.S1_at	5.998947172	6.343473922	5.815276951	6.135458623	6.090278088	5.884691021	6.05	0.27	6.04	0.13	1.00	0.00	9.33E-01
Mtr.10055.1.S1_at	10.61880469	9.748698924	9.592627892	8.762045066	8.508236945	8.974852081	9.99	0.55	8.75	0.23	0.88	-0.19	4.46E-02
Mtr.10056.1.S1_at	2.28192675	2.691077719	2.271296455	2.272273827	2.275540493	2.264563481	2.41	0.24	2.27	0.01	0.94	-0.09	4.07E-01
Mtr.10057.1.S1_at	2.814218096	2.718564998	3.286110758	2.816880933	2.812463081	2.799427079	2.94	0.30	2.81	0.01	0.96	-0.07	5.36E-01
Mtr.10058.1.S1_at	4.43280944	4.222139088	3.244242121	2.1441881	2.202758005	2.575660978	3.97	0.63	2.31	0.23	0.58	-0.78	3.32E-02
Mtr.10059.1.S1_at	8.775031333	9.270344585	8.553601914	9.11086072	9.327250236	9.190842325	8.87	0.37	9.21	0.11	1.04	0.05	2.42E-01
Mtr.1006.1.S1_at	2.935107349	2.972653912	2.872539877	2.893106998	2.879886525	2.865578974	2.93	0.05	2.88	0.01	0.98	-0.02	2.43E-01
Mtr.10061.1.S1_at	3.180392171	2.719072471	3.544363459	2.717960077	2.77327001	3.215659626	3.15	0.41	2.90	0.27	0.92	-0.12	4.46E-01
Mtr.10062.1.S1_at	6.718939693	6.892903331	6.418271055	7.961497516	7.39819208	7.321571523	6.68	0.24	7.56	0.35	1.13	0.18	2.77E-02
Mtr.10063.1.S1_at	4.84471939	3.605867206	3.473047453	2.577726764	2.936148087	2.99655837	3.97	0.76	2.84	0.23	0.71	-0.49	1.11E-01
Mtr.10064.1.S1_at	7.037243526	7.159638295	8.141429469	6.630907279	6.216902039	6.556445145	7.45	0.61	6.47	0.22	0.87	-0.20	9.39E-02
Mtr.10065.1.S1_at	5.21679516	4.452845193	5.773475854	5.911964163	5.729568518	5.619552904	5.15	0.66	5.75	0.15	1.12	0.16	2.51E-01
Mtr.10066.1.S1_at	7.678776953	7.454647816	6.395679816	6.888587387	6.856971711	7.403972685	7.18	0.69	7.05	0.31	0.98	-0.03	7.91E-01
Mtr.10067.1.S1_at	2.623950767	2.632510094	2.784985508	2.642645939	2.639145194	2.624901191	2.68	0.09	2.64	0.01	0.98	-0.02	4.81E-01
Mtr.10067.1.S1_s_at	7.959523574	7.881831466	9.981713339	8.23716618	7.934273664	7.941370157	8.61	1.19	8.04	0.17	0.93	-0.10	4.95E-01
Mtr.10068.1.S1_at	7.349082372	7.288965866	6.346443987	7.019003051	7.710874357	7.608049561	6.99	0.56	7.45	0.37	1.06	0.09	3.20E-01
Mtr.10069.1.S1_at	1.978587695	2.025680604	1.979253485	1.972431616	1.980343889	1.977481388	1.99	0.03	1.98	0.00	0.99	-0.01	3.73E-01
Mtr.1007.1.S1_at	2.213558701	2.214378814	2.323067075	2.193582894	2.206928052	2.199144627	2.25	0.06	2.20	0.01	0.98	-0.03	2.99E-01
Mtr.10070.1.S1_at	6.931961294	7.328270671	6.57585715	6.168746278	6.55718951	6.846356632	6.95	0.38	6.52	0.34	0.94	-0.09	2.24E-01
Mtr.10071.1.S1_at	9.392333787	9.85604052	8.067903432	8.033060332	7.216011171	6.999664608	9.11	0.93	7.42	0.55	0.81	-0.30	6.69E-02
Mtr.10071.1.S1_s_at	6.56376084	7.645089564	5.777713017	5.445851282	4.999923439	4.733339877	6.66	0.94	5.06	0.36	0.76	-0.40	8.29E-02
Mtr.10072.1.S1_at	8.645816902	8.789580888	8.422950076	10.11692616	10.23826593	10.49149817	8.62	0.18	10.28	0.19	1.19	0.25	4.14E-04
Mtr.10073.1.S1_at	2.304880983	2.314973424	3.946424391	3.486827384	2.333655176	2.464832676	2.86	0.94	2.76	0.63	0.97	-0.05	8.94E-01
Mtr.10074.1.S1_at	2.457325707	2.473785715	2.411209034	2.412175323	2.405335	2.390955762	2.45	0.03	2.40	0.01	0.98	-0.03	1.29E-01
Mtr.10076.1.S1_at	2.351472998	2.354557063	2.313753464	2.318242971	2.316371373	2.310419033	2.34	0.02	2.32	0.00	0.99	-0.02	1.95E-01
Mtr.10077.1.S1_at	8.531998087	8.238683245	8.814294795	10.82389199	11.04055748	10.82860008	8.53	0.29	10.90	0.12	1.28	0.35	1.56E-03
Mtr.10078.1.S1_at	2.728607888	2.735465009	2.719972887	2.622926604	2.605078444	2.71814438	2.73	0.01	2.65	0.06	0.97	-0.04	1.50E-01
Mtr.10079.1.S1_at	9.185135937	9.139856708	10.55184751	10.44932708	10.10426094	10.22436153	9.63	0.80	10.26	0.18	1.07	0.09	3.03E-01
Mtr.1008.1.S1_at	2.502788995	2.510130661	2.437282542	2.448228874	2.439526943	2.434551067	2.48	0.04	2.44	0.01	0.98	-0.02	2.04E-01
Mtr.10080.1.S1_at	2.38519662	2.398043273	2.367613945	2.379718098	2.366076733	2.372782544	2.38	0.02	2.37	0.01	1.00	-0.01	3.53E-01
Mtr.10081.1.S1_at	2.50818511	4.394409856	3.047950634	3.353723311	3.473093402	2.489115226	3.32	0.97	3.11	0.54	0.94	-0.10	7.62E-01
Mtr.10081.1.S1_s_at	2.468193955	2.828990232	4.748624636	5.194953061	5.049101014	4.594020673	3.35	1.23	4.95	0.31	1.48	0.56	1.45E-01
Mtr.10082.1.S1_at	5.751714646	6.088781252	4.370618889	4.538249481	5.223163615	5.606299529	5.40	0.91	5.12	0.54	0.95	-0.08	6.75E-01
Mtr.10083.1.S1_at	2.347569442	2.353909866	2.330328685	2.334018309	2.329176326	2.330318175	2.34	0.01	2.33	0.00	0.99	-0.01	2.08E-01
Mtr.10084.1.S1_at	2.808077887	2.788831471	4.403417478	3.455596244	3.227635469	2.712929301	3.33	0.93	3.13	0.38	0.94	-0.09	7.53E-01
Mtr.10085.1.S1_at	10.44399473	10.2873726	8.418104872	5.95297625	5.466908413	5.128991236	9.72	1.13	5.52	0.41	0.57	-0.82	1.45E-02
Mtr.10086.1.S1_at	7.099849874	7.054362722	5.506923644	6.959923066	7.61309684	7.891449108	6.55	0.91	7.49	0.48	1.14	0.19	2.12E-01
Mtr.10086.1.S1_s_at	7.665571676	8.026962519	6.598603025	7.853986992	8.203696757	8.357971219	7.43	0.74	8.14	0.26	1.10	0.13	2.35E-01
Mtr.10087.1.S1_at	2.960007363	2.623842645	2.553578151	2.56882859	2.923505412	2.550191461	2.71	0.22	2.68	0.21	0.99	-0.02	8.65E-01
Mtr.10088.1.S1_at	9.035569419	8.915888982	8.776149255	9.308787429	9.708391029	9.829557355	8.91	0.13	9.62	0.27	1.08	0.11	2.95E-02
Mtr.10089.1.S1_at	2.323051954	2.329140896	2.289107773	2.299404751	2.294477971	2.285723749	2.31	0.02	2.29	0.01	0.99	-0.01	2.35E-01
Mtr.1009.1.S1_at	2.824557406	2.802982798	2.622270441	2.679831802	2.677346018	2.675569141	2.75	0.11	2.68	0.00	0.97	-0.04	3.76E-01
Mtr.10090.1.S1_at	5.839066014	4.813495339	5.447303434	5.889896203	5.057866865	6.078830455	5.37	0.52	5.68	0.54	1.06	0.08	5.15E-01
Mtr.10091.1.S1_at	2.477191385	2.512552472	3.05345523	2.521373246	2.980737644	2.374561319	2.68	0.32	2.63	0.32	0.98	-0.03	8.42E-01
Mtr.10092.1.S1_at	9.835767334	9.836791399	9.74162375	9.121790284	9.12225826	9.452700732	9.80	0.05	9.23	0.19	0.94	-0.09	2.76E-02
Mtr.10093.1.S1_at	2.310677519	2.318849561	2.310101981	2.305957235	2.285474677	2.298425086	2.31	0.00	2.30	0.01	0.99	-0.01	9.15E-02
Mtr.10093.1.S1_x_at	2.344311755	2.36407982	2.339712312	2.338496007	2.336841782	2.489299612	2.35	0.01	2.39	0.09	1.02	0.02	5.24E-01
Mtr.10094.1.S1_at	2.985811916	2.389247569	2.333709099	2.341533853	2.338700232	2.329372835	2.57	0.36	2.34	0.01	0.91	-0.14	3.80E-01
Mtr.10095.1.S1_at	2.26247749	2.271352412	2.247191642	2.252425513	2.247980491	2.224611134	2.26	0.01	2.24	0.01	0.99	-0.01	1.72E-01
Mtr.10096.1.S1_at	11.92331412	11.94932606	11.32975739	11.39545211	11.12818831	10.89732625	11.73	0.35	11.14	0.25	0.95	-0.07	8.20E-02
Mtr.10097.1.S1_at	2.549300091	3.280834713	3.908472733	3.376918166	3.301410197	3.430837831	3.25	0.68	3.37	0.07	1.04	0.05	7.83E-01
Mtr.10098.1.S1_at	2.279106157	2.292848535	2.224651103	2.263739708	2.259068965	2.258546213	2.27	0.04	2.26	0.00	1.00	0.00	8.30E-01
Mtr.10099.1.S1_s_at	2.382545158	2.388493455	4.873858953	3.862307662	3.195153418	3.786501355	3.21	1.44	3.61	0.37	1.12	0.17	6.82E-01
Mtr.101.1.S1_at	2.934043587	2.976388993	2.823026324	2.924659141	2.862637804	2.748414653	2.91	0.08	2.85	0.09	0.98	-0.03	3.94E-01
Mtr.1010.1.S1_at	5.860425451	5.232449905	5.024054068	5.143557886	5.301250741	5.750035328	5.37	0.44	5.40	0.31	1.00	0.01	9.38E-01
Mtr.10100.1.S1_at	2.341599999	2.351944869	2.340995798	2.330138847	2.341976197	2.320705266	2.34	0.01	2.33	0.01	0.99	-0.01	1.39E-01
Mtr.10101.1.S1_at	2.994475518	3.214740474	5.354881416	6.309619035	5.969226246	6.190143605	3.85	1.30	6.16	0.17	1.60	0.68	8.99E-02
Mtr.10102.1.S1_at	9.230215634	9.221339896	8.8183338	9.053934912	9.162151216	9.034930839	9.09	0.24	9.08	0.07	1.00	0.00	9.68E-01
Mtr.10103.1.S1_at	2.32830311	2.353634912	2.305067835	2.339416186	2.348265675	3.192666436	2.33	0.02	2.63	0.49	1.13	0.17	4.03E-01
Mtr.10104.1.S1_at	2.244624591	2.251662631	2.227716523	2.243240564	2.432982988	2.471601492	2.24	0.01	2.38	0.12	1.06	0.09	1.82E-01
Mtr.10105.1.S1_at	2.050808714	2.060768515	2.220800189	2.062882987	2.257946383	2.223728146	2.11	0.10	2.18	0.10	1.03	0.05	4.35E-01
Mtr.10105.1.S1_s_at	2.62693341	3.697095642	8.658905817	6.989592231	6.46527966	5.968321131	4.99	3.22	6.47	0.51	1.30	0.37	5.10E-01
Mtr.10106.1.S1_at	2.399052122	2.496127921	2.823288446	6.488243541	6.097742656	6.343658731	2.57	0.22	6.31	0.20	2.45	1.29	2.94E-05
Mtr.10107.1.S1_at	3.447145458	3.117680281	6.677614031	7.03253457	6.695267612	6.152615933	4.41	1.97	6.63	0.44	1.50	0.59	1.86E-01
Mtr.10107.1.S1_s_at	4.3434962	3.518316678	5.945758879	5.844426681	5.874025152	6.37242548	4.60	1.23	6.03	0.30	1.31	0.39	1.77E-01
Mtr.10108.1.S1_at	2.361543449	2.372082974	2.323832896	2.360372176	2.327213841	2.537573406	2.35	0.03	2.41	0.11	1.02	0.03	4.84E-01
Mtr.10109.1.S1_s_at	4.550258203	4.698911123	5.303663847	4.807439565	4.665946542	4.720368739	4.85	0.40	4.73	0.07	0.98	-0.04	6.57E-01
Mtr.1011.1.S1_at	2.970595576	3.015598334	2.897413701	2.933299991	2.985839773	3.011729892	2.96	0.06	2.98	0.04	1.01	0.01	7.26E-01
Mtr.10110.1.S1_at	10.69687684	10.85388417	9.850038421	10.61369213	10.64768503	10.75058025	10.47	0.54	10.67	0.07	1.02	0.03	5.82E-01
Mtr.10111.1.S1_at	2.103059804	2.107303875	2.532956637	2.102238273	2.092590266	2.103698154	2.25	0.25	2.10	0.01	0.93	-0.10	4.08E-01
Mtr.10112.1.S1_at	2.364194863	2.403849849	2.704600165	2.458357121	2.498462648	2.494573805	2.49	0.19	2.48	0.02	1.00	0.00	9.54E-01
Mtr.10113.1.S1_at	2.281597366	2.416829897	2.25868561	2.266820283	2.667553189	2.510190244	2.32	0.09	2.48	0.20	1.07	0.10	2.99E-01
Mtr.10114.1.S1_at	2.673963139	2.324719059	2.490957339	2.712620946	2.231171137	2.640908778	2.50	0.17	2.53	0.26	1.01	0.02	8.70E-01
Mtr.10115.1.S1_at	2.551240472	3.039064955	4.043437688	5.253259091	4.907511448	5.195115985	3.21	0.76	5.12	0.19	1.59	0.67	4.25E-02
Mtr.10116.1.S1_at	8.412351627	8.217221399	9.526060589	9.040659644	9.006106538	8.613048974	8.72	0.71	8.89	0.24	1.02	0.03	7.27E-01
Mtr.10116.1.S1_s_at	7.511431953	7.451870671	7.300211932	7.005099582	7.033390866	6.7211123	7.42	0.11	6.92	0.17	0.93	-0.10	1.88E-02
Mtr.10117.1.S1_at	2.698345684	2.679964235	2.669381433	2.679043463	3.863849776	3.186851915	2.68	0.01	3.24	0.59	1.21	0.27	2.44E-01
Mtr.10118.1.S1_at	3.172829951	3.378176171	4.833238391	5.335285333	5.290983947	5.285531149	3.79	0.91	5.30	0.03	1.40	0.48	1.02E-01
Mtr.10119.1.S1_at	2.6522773	3.0366087	4.890136065	4.992711617	4.08856301	4.211470368	3.53	1.20	4.43	0.49	1.26	0.33	3.22E-01
Mtr.1012.1.S1_at	2.530527092	2.343663814	2.286398605	2.320527159	2.758146515	2.313531857	2.39	0.13	2.46	0.25	1.03	0.05	6.71E-01
Mtr.10120.1.S1_at	8.411200119	8.31785656	8.117404563	8.186412829	8.316637619	8.368814477	8.28	0.15	8.29	0.09	1.00	0.00	9.39E-01
Mtr.10121.1.S1_at	6.366388075	6.197117669	7.414546078	7.764264272	6.774621257	6.592026088	6.66	0.66	7.04	0.63	1.06	0.08	5.06E-01
Mtr.10122.1.S1_at	2.561305939	2.57280398	4.419668075	2.698931887	2.461800064	2.584370166	3.18	1.07	2.58	0.12	0.81	-0.30	4.32E-01
Mtr.10123.1.S1_at	7.293226402	7.671246427	6.394623481	6.389949121	6.881975486	6.889495098	7.12	0.66	6.72	0.29	0.94	-0.08	4.11E-01
Mtr.10124.1.S1_at	2.281459098	2.246564992	2.195297831	2.245309375	2.209386277	2.211676291	2.24	0.04	2.22	0.02	0.99	-0.01	5.44E-01
Mtr.10125.1.S1_at	2.529667833	2.539331373	3.320116827	2.478672926	2.594122547	2.489376155	2.80	0.45	2.52	0.06	0.90	-0.15	4.03E-01
Mtr.10126.1.S1_at	2.652810707	2.913166971	2.619930746	2.604364866	2.654137839	2.667959815	2.73	0.16	2.64	0.03	0.97	-0.05	4.51E-01
Mtr.10127.1.S1_at	3.032352585	3.046906298	7.058706219	7.714416689	7.621245767	6.609187797	4.38	2.32	7.31	0.61	1.67	0.74	1.53E-01
Mtr.10127.1.S1_s_at	7.150380641	7.350362917	9.955423081	9.940465217	9.598390248	8.849223352	8.15	1.56	9.46	0.56	1.16	0.22	2.82E-01
Mtr.10128.1.S1_at	2.790161276	3.064306716	4.157628643	3.871399097	3.720877879	2.541654873	3.34	0.72	3.38	0.73	1.01	0.02	9.49E-01
Mtr.10129.1.S1_at	7.196024552	6.603881939	7.5270639	7.855924633	7.976758287	7.739451346	7.11	0.47	7.86	0.12	1.11	0.14	1.01E-01
Mtr.1013.1.S1_at	2.367910673	2.522602209	2.362658545	2.370524797	2.343116692	2.368895686	2.42	0.09	2.36	0.02	0.98	-0.03	3.92E-01
Mtr.10130.1.S1_at	4.910455247	4.797877223	6.261855202	7.676702891	7.674898006	6.656548745	5.32	0.81	7.34	0.59	1.38	0.46	2.98E-02
Mtr.10131.1.S1_at	5.934652967	5.301338598	4.810852765	6.236713432	6.083434215	7.270604055	5.35	0.56	6.53	0.65	1.22	0.29	7.66E-02
Mtr.10132.1.S1_at	6.57151503	6.622553928	6.368872686	6.813729215	7.530293206	7.450072191	6.52	0.13	7.26	0.39	1.11	0.16	6.90E-02
Mtr.10133.1.S1_at	9.136708252	9.273170546	7.884806702	8.593917631	9.075488517	9.243191606	8.76	0.77	8.97	0.34	1.02	0.03	7.01E-01
Mtr.10134.1.S1_at	2.348226685	2.353772828	2.336129822	2.533218573	3.615655643	3.370896508	2.35	0.01	3.17	0.57	1.35	0.44	1.28E-01
Mtr.10135.1.S1_at	4.834654616	5.652413662	5.467572006	4.821953733	4.473299345	4.6644039	5.32	0.43	4.65	0.17	0.87	-0.19	1.00E-01
Mtr.10136.1.S1_at	9.999625453	9.00298332	9.251437917	9.948897067	9.402911737	9.38243246	9.42	0.52	9.58	0.32	1.02	0.02	6.78E-01
Mtr.10137.1.S1_at	3.042030417	2.391593591	4.936104483	6.773368039	6.683396362	6.298128755	3.46	1.32	6.58	0.25	1.91	0.93	5.02E-02
Mtr.10138.1.S1_at	6.798611365	7.212120594	4.750330432	8.4562743	9.23644416	9.426459713	6.25	1.32	9.04	0.51	1.45	0.53	5.24E-02
Mtr.10139.1.S1_at	3.4252718	3.261857654	7.014737122	6.005256591	4.662916644	4.923568548	4.57	2.12	5.20	0.71	1.14	0.19	6.66E-01
Mtr.1014.1.S1_at	6.18931579	6.558429851	4.832522944	6.068072355	6.353595024	6.822405531	5.86	0.91	6.41	0.38	1.09	0.13	4.09E-01
Mtr.10140.1.S1_at	2.404028452	2.422800612	2.37982051	2.394540674	2.401280621	2.395785934	2.40	0.02	2.40	0.00	1.00	0.00	7.28E-01
Mtr.10141.1.S1_at	2.242462642	2.218108646	2.399775922	2.235410792	2.350407997	2.76164574	2.29	0.10	2.45	0.28	1.07	0.10	4.21E-01
Mtr.10142.1.S1_at	2.375835496	2.382335423	5.006378685	5.701369113	3.858166429	3.020562477	3.25	1.52	4.19	1.37	1.29	0.37	4.72E-01
Mtr.10143.1.S1_at	2.55269993	2.568657431	2.479381007	2.517464838	2.48650782	2.495745225	2.53	0.05	2.50	0.02	0.99	-0.02	3.46E-01
Mtr.10144.1.S1_at	8.479062079	8.394509415	7.245639492	7.386391455	6.583438576	6.382076035	8.04	0.69	6.78	0.53	0.84	-0.25	7.08E-02
Mtr.10145.1.S1_at	2.52708626	2.53113478	4.8251153	4.612721317	3.349512834	4.352556109	3.29	1.33	4.10	0.67	1.25	0.32	4.15E-01
Mtr.10146.1.S1_at	2.484665139	2.492948566	2.538034808	2.450392766	2.444311209	2.467734637	2.51	0.03	2.45	0.01	0.98	-0.03	7.47E-02
Mtr.10146.1.S1_s_at	2.329062481	2.335017785	2.324062635	2.328394225	2.325249758	2.289372769	2.33	0.01	2.31	0.02	0.99	-0.01	3.52E-01
Mtr.10147.1.S1_at	2.887318405	2.932720855	2.726266115	2.870816826	2.923367281	2.824875949	2.85	0.11	2.87	0.05	1.01	0.01	7.49E-01
Mtr.10148.1.S1_at	2.286588492	2.290551583	3.110436287	4.201346747	2.269060085	2.282053842	2.56	0.47	2.92	1.11	1.14	0.19	6.50E-01
Mtr.10149.1.S1_at	2.756385239	2.75789756	2.759404964	2.759630533	2.700916769	2.687053336	2.76	0.00	2.72	0.04	0.98	-0.02	1.99E-01
Mtr.1015.1.S1_at	3.046004305	3.009038663	4.243145368	3.603626316	2.980932107	3.785526009	3.43	0.70	3.46	0.42	1.01	0.01	9.63E-01
Mtr.10150.1.S1_at	2.805639466	2.829369293	2.803413319	2.806458505	2.808422925	2.799657275	2.81	0.01	2.80	0.00	1.00	0.00	4.43E-01
Mtr.10151.1.S1_s_at	2.507137579	2.227795104	4.0063772	5.971426624	5.385361718	4.647095878	2.91	0.96	5.33	0.66	1.83	0.87	2.76E-02
Mtr.10152.1.S1_at	6.530340311	6.547266568	6.645717028	7.499153071	7.80653339	8.130087169	6.57	0.06	7.81	0.32	1.19	0.25	1.79E-02
Mtr.10153.1.S1_at	3.118136838	3.0907049	2.901676675	3.090183061	3.084761687	3.074368984	3.04	0.12	3.08	0.01	1.02	0.02	5.67E-01
Mtr.10153.1.S1_s_at	2.484935068	2.510952111	2.492914185	3.169800398	3.914445203	4.112201167	2.50	0.01	3.73	0.50	1.50	0.58	4.98E-02
Mtr.10154.1.S1_at	2.211264978	2.214334719	2.181313727	2.316588866	2.185767674	2.184087236	2.20	0.02	2.23	0.08	1.01	0.02	6.11E-01
Mtr.10155.1.S1_at	4.594956951	3.659733084	5.816358869	6.297492372	6.673300519	5.933459437	4.69	1.08	6.30	0.37	1.34	0.43	1.11E-01
Mtr.10156.1.S1_at	2.53986869	2.670420633	5.703377292	6.067106309	5.370439839	4.641427986	3.64	1.79	5.36	0.71	1.47	0.56	2.32E-01
Mtr.10157.1.S1_at	5.19486032	4.806366553	7.657252011	7.382167014	6.920562486	6.154890026	5.89	1.55	6.82	0.62	1.16	0.21	4.13E-01
Mtr.10158.1.S1_at	8.331394841	8.531225942	7.079343739	8.949144787	9.375733301	9.311499741	7.98	0.79	9.21	0.23	1.15	0.21	1.04E-01
Mtr.10159.1.S1_at	4.434634328	4.314628011	4.618866439	2.387412327	2.396044676	2.380144394	4.46	0.15	2.39	0.01	0.54	-0.90	1.78E-03
Mtr.1016.1.S1_at	4.29670882	4.969387383	3.848221481	4.109355933	4.096827709	4.67979681	4.37	0.56	4.30	0.33	0.98	-0.03	8.53E-01
Mtr.10160.1.S1_at	2.552153707	2.801510085	2.458400246	2.480550846	2.484969648	2.463824161	2.60	0.18	2.48	0.01	0.95	-0.07	3.39E-01
Mtr.10160.1.S1_x_at	2.537100068	2.53620384	2.506305519	2.498241624	2.506022095	2.46884468	2.53	0.02	2.49	0.02	0.99	-0.02	8.04E-02
Mtr.10161.1.S1_at	8.443330813	8.60506	7.68594056	7.033083327	6.866197626	6.969749818	8.24	0.49	6.96	0.08	0.84	-0.25	4.16E-02
Mtr.10162.1.S1_at	2.234769751	2.238221959	8.273049469	8.381149503	7.325176185	7.18070867	4.25	3.49	7.63	0.66	1.80	0.84	2.32E-01
Mtr.10163.1.S1_at	4.527245742	3.832878435	5.892986374	7.619465813	7.135163569	7.152737404	4.75	1.05	7.30	0.27	1.54	0.62	4.43E-02
Mtr.10164.1.S1_at	5.346387657	4.343158275	5.802018023	7.825977633	7.88741376	7.505933731	5.16	0.75	7.74	0.20	1.50	0.58	2.07E-02
Mtr.10165.1.S1_at	11.35552054	11.40666102	11.24331429	11.67212812	11.31037536	10.8912041	11.34	0.08	11.29	0.39	1.00	-0.01	8.65E-01
Mtr.10166.1.S1_at	10.72064738	10.89544228	10.0112418	9.863929693	9.894111623	9.941982687	10.54	0.47	9.90	0.04	0.94	-0.09	1.40E-01
Mtr.10167.1.S1_at	2.062079232	2.069063601	4.958403375	5.122084401	5.073892923	3.878852333	3.03	1.67	4.69	0.70	1.55	0.63	2.21E-01
Mtr.10168.1.S1_at	4.336253919	4.158743467	3.474443201	6.073074084	7.18476251	7.236211461	3.99	0.46	6.83	0.66	1.71	0.78	5.14E-03
Mtr.10169.1.S1_at	2.368793738	2.259649534	4.373383841	4.288241374	4.115743637	3.828813304	3.00	1.19	4.08	0.23	1.36	0.44	2.55E-01
Mtr.1017.1.S1_at	2.678193774	3.235988699	2.60365514	2.631842924	2.635848687	2.599169055	2.84	0.35	2.62	0.02	0.92	-0.11	3.90E-01
Mtr.10170.1.S1_at	2.948484315	2.949960159	5.112390754	3.99062949	3.377235622	2.914563231	3.67	1.25	3.43	0.54	0.93	-0.10	7.79E-01
Mtr.10171.1.S1_at	3.347227609	3.237881258	6.670443114	7.386437098	6.87001463	6.822302367	4.42	1.95	7.03	0.31	1.59	0.67	1.43E-01
Mtr.10172.1.S1_at	2.621488174	2.465847821	5.951585137	6.010760166	5.293224094	5.223952475	3.68	1.97	5.51	0.44	1.50	0.58	2.46E-01
Mtr.10173.1.S1_at	4.289879493	4.097353821	4.067038171	4.514834656	4.780763437	4.334034968	4.15	0.12	4.54	0.22	1.09	0.13	7.46E-02
Mtr.10174.1.S1_at	3.41035006	3.664287324	2.440371391	2.457368105	3.344089876	2.990897675	3.17	0.65	2.93	0.45	0.92	-0.11	6.27E-01
Mtr.10175.1.S1_at	5.294958082	5.246189816	3.773179308	2.539587875	2.532036112	2.532102071	4.77	0.86	2.53	0.00	0.53	-0.91	4.64E-02
Mtr.10176.1.S1_at	8.27733883	8.427303918	8.378091055	8.732866554	8.862932422	9.056268922	8.36	0.08	8.88	0.16	1.06	0.09	1.71E-02
Mtr.10177.1.S1_at	7.496719169	7.812252345	6.584983239	7.202902394	6.774406147	6.607768563	7.30	0.64	6.86	0.31	0.94	-0.09	3.67E-01
Mtr.10178.1.S1_at	9.699052435	9.891883846	9.405375327	10.44080927	9.996746059	9.643161509	9.67	0.24	10.03	0.40	1.04	0.05	2.66E-01
Mtr.10179.1.S1_at	2.255738069	2.267853982	2.253720834	2.237731925	2.233930763	2.230249178	2.26	0.01	2.23	0.00	0.99	-0.02	1.56E-02
Mtr.1018.1.S1_at	3.337687491	3.690087372	2.839518585	2.958878948	2.857612671	2.930057105	3.29	0.43	2.92	0.05	0.89	-0.17	2.68E-01
Mtr.1018.1.S1_s_at	11.01195051	11.04280904	10.6580742	10.98812109	10.50773714	10.01558167	10.90	0.21	10.50	0.49	0.96	-0.05	2.90E-01
Mtr.10180.1.S1_at	3.247856191	3.944647424	3.263338451	3.236788832	3.248285364	3.429176801	3.49	0.40	3.30	0.11	0.95	-0.08	5.18E-01
Mtr.10181.1.S1_at	3.567924112	3.494668423	6.200974715	6.187207771	5.049126309	5.371799083	4.42	1.54	5.54	0.59	1.25	0.32	3.39E-01
Mtr.10182.1.S1_at	5.200209497	4.503756977	3.911006451	3.149259156	2.345556956	3.088129813	4.54	0.65	2.86	0.45	0.63	-0.67	2.55E-02
Mtr.10183.1.S1_s_at	2.225102351	2.695010538	6.142695539	6.714003743	6.238548203	5.882939236	3.69	2.14	6.28	0.42	1.70	0.77	1.67E-01
Mtr.10184.1.S1_at	2.531549218	2.536093873	5.894129614	6.158448624	4.252511985	4.91087282	3.65	1.94	5.11	0.97	1.40	0.48	3.31E-01
Mtr.10185.1.S1_at	3.236653979	3.411384708	4.61809071	3.161226375	3.370822323	2.681543945	3.76	0.75	3.07	0.35	0.82	-0.29	2.54E-01
Mtr.10186.1.S1_at	8.631097296	8.684517165	7.257701256	3.500606486	4.57824239	4.672232897	8.19	0.81	4.25	0.65	0.52	-0.95	3.24E-03
Mtr.10187.1.S1_at	7.761853727	6.841560404	7.521187599	10.7524998	10.35109074	10.5725048	7.37	0.48	10.56	0.20	1.43	0.52	2.84E-03
Mtr.10188.1.S1_at	2.311204018	2.327839634	5.567739737	5.015730329	3.068051185	3.009230879	3.40	1.88	3.70	1.14	1.09	0.12	8.29E-01
Mtr.10188.1.S1_x_at	2.18033869	2.380711973	5.467168102	3.608448293	3.753759985	3.020197728	3.34	1.84	3.46	0.39	1.04	0.05	9.23E-01
Mtr.10189.1.S1_at	8.675396484	8.61113268	8.798068526	9.682746975	9.758912354	9.85463377	8.69	0.09	9.77	0.09	1.12	0.17	1.41E-04
Mtr.1019.1.S1_at	2.352317032	2.361100748	2.34361274	2.32729831	3.211676841	2.314386534	2.35	0.01	2.62	0.51	1.11	0.15	4.66E-01
Mtr.10190.1.S1_at	2.756221196	2.773604673	2.836694253	3.316788332	3.546881958	2.797436459	2.79	0.04	3.22	0.38	1.15	0.21	1.90E-01
Mtr.10191.1.S1_at	2.382267474	2.397514174	2.40098889	2.392862256	3.680659629	2.403877507	2.39	0.01	2.83	0.74	1.18	0.24	4.18E-01
Mtr.10192.1.S1_at	4.081604831	4.324703789	2.630372408	2.617819421	2.432367197	2.590979093	3.68	0.92	2.55	0.10	0.69	-0.53	1.64E-01
Mtr.10193.1.S1_at	7.415679603	7.393979946	5.772294088	7.226779925	8.236653306	8.438391977	6.86	0.94	7.97	0.65	1.16	0.22	1.78E-01
Mtr.10194.1.S1_at	5.440864458	5.272855881	6.122626326	5.275912046	4.941691745	4.901801112	5.61	0.45	5.04	0.21	0.90	-0.16	1.45E-01
Mtr.10195.1.S1_at	2.567434767	2.577321201	2.532971462	2.528483546	2.501001634	2.522613045	2.56	0.02	2.52	0.01	0.98	-0.02	6.89E-02
Mtr.10196.1.S1_at	5.982864079	6.499246361	5.036900159	5.145542482	5.150951331	5.413763964	5.84	0.74	5.24	0.15	0.90	-0.16	2.93E-01
Mtr.10197.1.S1_at	8.726828299	8.52896447	7.825429521	8.285541285	7.807011733	7.825773334	8.36	0.47	7.97	0.27	0.95	-0.07	3.02E-01
Mtr.10198.1.S1_at	2.196724713	2.203761829	2.19777889	2.191269861	2.189669231	2.211708609	2.20	0.00	2.20	0.01	1.00	0.00	8.21E-01
Mtr.10199.1.S1_at	10.20909915	10.25932304	9.57560553	9.249905136	9.611344898	9.675058358	10.01	0.38	9.51	0.23	0.95	-0.07	1.37E-01
Mtr.10199.1.S1_s_at	10.28284833	10.3506911	9.70383801	9.062372636	9.074663121	9.370583341	10.11	0.36	9.17	0.17	0.91	-0.14	2.74E-02
Mtr.102.1.S1_x_at	2.460585846	1.912197242	1.828200442	1.902989902	1.900834233	1.895179085	2.07	0.34	1.90	0.00	0.92	-0.12	4.88E-01
Mtr.1020.1.S1_at	4.280493227	4.095675872	2.974794624	3.859899068	3.875164679	5.618996687	3.78	0.71	4.45	1.01	1.18	0.23	4.07E-01
Mtr.10200.1.S1_at	9.591602499	9.836996345	8.788160978	8.767682442	9.163037126	9.046107763	9.41	0.55	8.99	0.20	0.96	-0.06	3.22E-01
Mtr.10201.1.S1_at	3.8202932	3.86235	4.854147698	4.072461013	4.432558916	3.854864813	4.18	0.59	4.12	0.29	0.99	-0.02	8.86E-01
Mtr.10202.1.S1_at	2.336081233	2.487822128	5.401226126	5.369312101	4.351306959	3.82540072	3.41	1.73	4.52	0.78	1.32	0.41	3.92E-01
Mtr.10203.1.S1_at	11.04497381	11.26059002	9.595876068	9.29599117	9.650487267	9.850878943	10.63	0.91	9.60	0.28	0.90	-0.15	1.78E-01
Mtr.10203.1.S1_s_at	9.999734456	10.38434662	8.582054496	8.443859336	8.582736625	8.766217561	9.66	0.95	8.60	0.16	0.89	-0.17	1.90E-01
Mtr.10204.1.S1_at	8.587111335	9.023977576	7.674653394	8.719977296	8.85060502	8.737701841	8.43	0.69	8.77	0.07	1.04	0.06	4.82E-01
Mtr.10205.1.S1_at	3.622014867	3.413090009	5.483800507	4.533666656	3.784211034	3.708294115	4.17	1.14	4.01	0.46	0.96	-0.06	8.34E-01
Mtr.10206.1.S1_at	2.524889374	2.531335103	2.479348411	2.472889774	2.494801664	2.483472098	2.51	0.03	2.48	0.01	0.99	-0.02	2.21E-01
Mtr.10207.1.S1_at	6.313586379	6.513750404	6.365059568	4.304359117	3.47156668	3.691226719	6.40	0.10	3.82	0.43	0.60	-0.74	6.69E-03
Mtr.10208.1.S1_at	2.456821771	2.462611686	2.415538846	2.425959413	2.433203206	2.430219668	2.44	0.03	2.43	0.00	0.99	-0.01	4.13E-01
Mtr.10209.1.S1_at	4.384951753	3.647233537	7.830025097	7.088640219	6.476950734	6.832505914	5.29	2.23	6.80	0.31	1.29	0.36	3.61E-01
Mtr.1021.1.S1_at	2.261352281	2.271688698	2.241463041	2.24383812	2.257445621	2.244173612	2.26	0.02	2.25	0.01	1.00	-0.01	4.03E-01
Mtr.10210.1.S1_at	1.981593997	1.988048203	1.969812657	1.979102561	1.973757245	1.982272908	1.98	0.01	1.98	0.00	1.00	0.00	8.23E-01
Mtr.10211.1.S1_at	11.50872852	11.62983583	11.08484669	10.84225475	10.50989684	10.79112993	11.41	0.29	10.71	0.18	0.94	-0.09	3.16E-02
Mtr.10212.1.S1_at	9.469496712	9.700495934	9.198995011	10.48755807	10.95694737	11.00938976	9.46	0.25	10.82	0.29	1.14	0.19	3.69E-03
Mtr.10213.1.S1_at	3.151826998	3.157670708	6.330408232	7.094258765	6.646088113	6.530940718	4.21	1.83	6.76	0.30	1.60	0.68	1.35E-01
Mtr.10214.1.S1_at	2.780374196	2.792162261	2.552877123	2.739128135	2.574176312	2.716863191	2.71	0.13	2.68	0.09	0.99	-0.02	7.54E-01
Mtr.10215.1.S1_at	3.985435389	4.621427079	5.647670158	6.007826087	5.745453592	5.421492665	4.75	0.84	5.72	0.29	1.20	0.27	1.73E-01
Mtr.10216.1.S1_at	6.931457141	6.738472566	6.367463904	7.404016095	7.50977868	7.724625455	6.68	0.29	7.55	0.16	1.13	0.18	1.76E-02
Mtr.10217.1.S1_at	3.226866341	2.720960793	2.802872713	2.672656352	2.632248658	2.64241727	2.92	0.27	2.65	0.02	0.91	-0.14	2.29E-01
Mtr.10218.1.S1_at	8.197342905	8.046624999	8.727992543	7.904232635	7.101353813	6.563932662	8.32	0.36	7.19	0.67	0.86	-0.21	8.11E-02
Mtr.10219.1.S1_at	2.677143978	2.683554644	5.168920807	4.152246435	3.689562506	3.233266006	3.51	1.44	3.69	0.46	1.05	0.07	8.51E-01
Mtr.1022.1.S1_at	2.156237999	2.163029565	2.138338901	2.140927816	2.13455401	2.132960729	2.15	0.01	2.14	0.00	0.99	-0.01	1.46E-01
Mtr.10220.1.S1_s_at	2.969837816	3.568736275	3.049162227	2.597807269	3.012906818	2.70347835	3.20	0.33	2.77	0.22	0.87	-0.21	1.43E-01
Mtr.10221.1.S1_at	11.41027937	11.01120335	11.10049005	13.89681954	13.77653403	13.52024444	11.17	0.21	13.73	0.19	1.23	0.30	1.04E-04
Mtr.10222.1.S1_at	5.240139586	5.324248076	3.608746816	5.41561643	5.479263664	5.590474958	4.72	0.97	5.50	0.09	1.16	0.22	3.01E-01
Mtr.10223.1.S1_at	3.706241187	4.101279838	2.397142917	2.397886217	2.388301141	2.390521088	3.40	0.89	2.39	0.01	0.70	-0.51	1.89E-01
Mtr.10224.1.S1_at	2.848965756	2.505382119	2.700321705	2.491765326	2.823093045	3.356479534	2.68	0.17	2.89	0.44	1.08	0.11	5.10E-01
Mtr.10225.1.S1_at	2.752850091	2.763592268	3.106825887	4.027585808	3.713971007	2.660210414	2.87	0.20	3.47	0.72	1.21	0.27	2.86E-01
Mtr.10226.1.S1_at	9.327292869	9.389782921	8.303655616	8.283467054	8.305680847	8.26689085	9.01	0.61	8.29	0.02	0.92	-0.12	1.77E-01
Mtr.10227.1.S1_at	2.305183216	2.300441606	2.266855018	2.496893583	2.269256047	2.280762095	2.29	0.02	2.35	0.13	1.03	0.04	5.16E-01
Mtr.10228.1.S1_at	2.496630138	2.494921249	2.425895344	2.446285501	2.42823598	2.421969678	2.47	0.04	2.43	0.01	0.98	-0.02	2.20E-01
Mtr.10229.1.S1_at	2.733942843	3.087986738	5.430458552	4.391669891	2.971801025	3.860830479	3.75	1.47	3.74	0.72	1.00	0.00	9.93E-01
Mtr.1023.1.S1_at	2.247783687	2.253615654	2.242549445	2.234758935	2.574154322	2.21933318	2.25	0.01	2.34	0.20	1.04	0.06	4.99E-01
Mtr.10230.1.S1_at	5.083012361	4.438547	5.651148977	5.622984039	5.605259776	5.531104654	5.06	0.61	5.59	0.05	1.10	0.14	2.70E-01
Mtr.10231.1.S1_at	6.960392536	7.470781655	5.917367812	3.897046989	3.706579299	3.426759571	6.78	0.79	3.68	0.24	0.54	-0.88	1.49E-02
Mtr.10232.1.S1_at	2.031893049	2.035469708	4.140709544	4.03259791	4.16514154	3.652808752	2.74	1.22	3.95	0.27	1.44	0.53	2.22E-01
Mtr.10233.1.S1_at	9.833638152	9.898579072	10.13731695	10.36982301	10.02314395	10.05900731	9.96	0.16	10.15	0.19	1.02	0.03	2.50E-01
Mtr.10234.1.S1_at	2.693689654	2.725456725	2.650035724	3.189782949	2.714089738	2.85446394	2.69	0.04	2.92	0.24	1.09	0.12	2.43E-01
Mtr.10234.1.S1_s_at	3.341103209	3.349360057	3.498837763	3.502266168	3.390649696	3.871645916	3.40	0.09	3.59	0.25	1.06	0.08	3.18E-01
Mtr.10235.1.S1_at	2.081886147	2.089117043	4.552599285	2.31457411	2.084354132	2.070779299	2.91	1.42	2.16	0.14	0.74	-0.43	4.58E-01
Mtr.10236.1.S1_at	6.016451657	6.932623105	6.388240393	5.637674453	4.856996353	5.510935804	6.45	0.46	5.34	0.42	0.83	-0.27	3.71E-02
Mtr.10237.1.S1_at	4.257465159	4.270361228	4.366014576	4.397813972	4.480211737	4.297770903	4.30	0.06	4.39	0.09	1.02	0.03	2.21E-01
Mtr.10238.1.S1_at	8.472232151	8.544403356	6.924444797	7.467762832	7.576639951	7.668260208	7.98	0.92	7.57	0.10	0.95	-0.08	5.20E-01
Mtr.10239.1.S1_at	5.338236595	4.549874191	7.203553244	7.614177199	7.540326066	7.369091532	5.70	1.36	7.51	0.13	1.32	0.40	1.47E-01
Mtr.10240.1.S1_at	8.483020468	8.604006283	7.726066196	9.071164775	9.536051153	9.966788197	8.27	0.48	9.52	0.45	1.15	0.20	2.95E-02
Mtr.10241.1.S1_at	2.157916203	2.164834799	2.155277959	2.136943922	2.131504596	2.146713805	2.16	0.00	2.14	0.01	0.99	-0.01	2.26E-02
Mtr.10242.1.S1_at	7.97202423	7.82948937	7.293118567	7.961981208	7.808304678	7.463775352	7.70	0.36	7.74	0.26	1.01	0.01	8.65E-01
Mtr.10243.1.S1_at	5.934566095	6.886924397	5.584398454	5.645642976	5.521037321	5.890448468	6.14	0.67	5.69	0.19	0.93	-0.11	3.68E-01
Mtr.10244.1.S1_at	5.72924796	5.875385649	6.818347814	4.100969098	2.615093408	4.59771875	6.14	0.59	3.77	1.03	0.61	-0.70	3.72E-02
Mtr.10245.1.S1_at	7.507962664	7.331254274	7.223932756	7.685696321	7.970937289	7.874097262	7.35	0.14	7.84	0.15	1.07	0.09	1.42E-02
Mtr.10246.1.S1_at	3.759641531	3.673095595	3.560560145	4.247441829	3.581009799	3.064784604	3.66	0.10	3.63	0.59	0.99	-0.01	9.32E-01
Mtr.10247.1.S1_at	8.953424001	8.870940689	9.129535333	10.07609032	10.58525282	10.2859258	8.98	0.13	10.32	0.26	1.15	0.20	4.09E-03
Mtr.10248.1.S1_at	12.54642019	12.773218	9.921036238	8.140352088	7.459055615	8.149960925	11.75	1.59	7.92	0.40	0.67	-0.57	4.55E-02
Mtr.10249.1.S1_at	2.368105005	2.573896104	2.317501956	2.344018828	2.345123109	2.341778719	2.42	0.14	2.34	0.00	0.97	-0.05	4.34E-01
Mtr.1025.1.S1_at	6.440532919	6.764616769	4.774244831	5.832385866	6.160810863	6.597940091	5.99	1.07	6.20	0.38	1.03	0.05	7.80E-01
Mtr.10250.1.S1_at	2.394660923	2.400708915	2.36435291	2.769404877	2.398706172	2.525206841	2.39	0.02	2.56	0.19	1.07	0.10	2.43E-01
Mtr.10251.1.S1_at	7.491098182	7.160309173	7.705270727	8.75871754	8.586912179	8.386509855	7.45	0.27	8.58	0.19	1.15	0.20	6.21E-03
Mtr.10252.1.S1_at	2.460271574	2.998995582	2.440975915	2.438333325	2.427692075	2.447072147	2.63	0.32	2.44	0.01	0.93	-0.11	3.97E-01
Mtr.10253.1.S1_at	8.409448575	8.532913814	8.083660245	9.220180722	8.548430117	7.864705369	8.34	0.23	8.54	0.68	1.02	0.03	6.65E-01
Mtr.10254.1.S1_at	8.231755588	8.124691765	7.764206218	9.096937784	8.65512121	8.711206391	8.04	0.24	8.82	0.24	1.10	0.13	1.70E-02
Mtr.10255.1.S1_at	3.872998569	2.456085176	8.81640169	9.444642264	9.143227379	8.693132718	5.05	3.34	9.09	0.38	1.80	0.85	1.69E-01
Mtr.10256.1.S1_at	2.251779007	2.263812091	4.491788993	4.208512832	2.249804816	2.658223509	3.00	1.29	3.04	1.03	1.01	0.02	9.71E-01
Mtr.10257.1.S1_at	2.419113109	2.497024961	2.403949465	2.406499088	2.793722742	2.420271344	2.44	0.05	2.54	0.22	1.04	0.06	5.15E-01
Mtr.10258.1.S1_at	2.201089613	2.262841919	5.591811825	5.99019368	5.391237512	5.562842242	3.35	1.94	5.65	0.31	1.69	0.75	1.74E-01
Mtr.10259.1.S1_at	2.30157274	2.85982513	2.294428349	2.306844692	3.042192227	2.293730428	2.49	0.32	2.55	0.43	1.03	0.04	8.51E-01
Mtr.10261.1.S1_at	2.113667076	2.118599994	2.119425296	3.526182187	2.173525294	2.453713184	2.12	0.00	2.72	0.71	1.28	0.36	2.82E-01
Mtr.10262.1.S1_at	2.693999718	2.707505274	5.639499767	5.862064525	5.010894556	4.283968869	3.68	1.70	5.05	0.79	1.37	0.46	2.99E-01
Mtr.10263.1.S1_at	9.316518018	8.952303611	11.22002886	11.06610959	10.90242452	10.88524864	9.83	1.22	10.95	0.10	1.11	0.16	2.51E-01
Mtr.10264.1.S1_at	4.09243884	3.633884138	3.481295406	2.492504986	2.705658407	2.483430595	3.74	0.32	2.56	0.13	0.69	-0.55	1.39E-02
Mtr.10265.1.S1_at	8.984429654	9.286098242	7.966210279	6.79179765	7.288493723	7.43111246	8.75	0.69	7.17	0.34	0.82	-0.29	4.04E-02
Mtr.10265.1.S1_s_at	9.712395748	9.952690236	9.022524919	7.803798956	7.725011591	7.675240338	9.56	0.48	7.73	0.06	0.81	-0.31	2.09E-02
Mtr.10266.1.S1_at	2.12282286	2.132657543	3.540965601	3.814140999	2.716805456	2.961043661	2.60	0.82	3.16	0.58	1.22	0.28	3.88E-01
Mtr.10267.1.S1_a_at	11.13967917	11.16979812	11.49337086	10.81175882	10.80683589	10.80031094	11.27	0.20	10.81	0.01	0.96	-0.06	5.52E-02
Mtr.10267.1.S1_at	10.20386249	10.22464672	9.708997256	9.485052319	9.434601488	9.824072302	10.05	0.29	9.58	0.21	0.95	-0.07	9.60E-02
Mtr.10268.1.S1_at	8.683429102	8.657394666	8.671157976	7.673164334	7.183957347	7.199267352	8.67	0.01	7.35	0.28	0.85	-0.24	1.44E-02
Mtr.10269.1.S1_at	3.827125545	2.892674517	4.291216052	4.641934875	3.014597964	3.605066554	3.67	0.71	3.75	0.82	1.02	0.03	9.01E-01
Mtr.1027.1.S1_at	4.328578199	4.634820041	2.953878362	2.76133892	2.933297892	2.987555497	3.97	0.90	2.89	0.12	0.73	-0.46	1.70E-01
Mtr.10270.1.S1_at	2.820496125	2.830938692	6.095817837	7.861315503	8.801216516	8.781985469	3.92	1.89	8.48	0.54	2.17	1.12	4.38E-02
Mtr.10271.1.S1_at	3.034878577	2.577096595	2.439971866	2.461367925	2.444160641	2.437358677	2.68	0.31	2.45	0.01	0.91	-0.13	3.19E-01
Mtr.10272.1.S1_at	10.2023679	8.632515503	11.24978296	11.58441529	10.93508693	10.94109874	10.03	1.32	11.15	0.37	1.11	0.15	2.74E-01
Mtr.10273.1.S1_at	8.827008874	8.627217071	6.955500605	8.311295751	8.333171448	8.601180889	8.14	1.03	8.42	0.16	1.03	0.05	6.86E-01
Mtr.10274.1.S1_at	7.562305935	7.906608979	6.345503271	6.377253541	6.22596642	6.52489131	7.27	0.82	6.38	0.15	0.88	-0.19	1.96E-01
Mtr.10275.1.S1_s_at	2.245781041	2.25378258	2.240269331	2.403942195	2.233639154	2.415431932	2.25	0.01	2.35	0.10	1.05	0.07	2.17E-01
Mtr.10276.1.S1_at	3.976650317	4.039850506	5.586198519	5.186113073	5.755495059	5.683608166	4.53	0.91	5.54	0.31	1.22	0.29	1.88E-01
Mtr.10277.1.S1_at	2.251265472	2.258073217	4.672128894	6.693655955	4.801852386	5.298840231	3.06	1.40	5.60	0.98	1.83	0.87	6.85E-02
Mtr.10278.1.S1_at	7.005852245	6.902872988	5.729573056	8.058481272	8.502119102	8.833242051	6.55	0.71	8.46	0.39	1.29	0.37	2.44E-02
Mtr.10279.1.S1_at	2.542324484	2.550152419	2.497516673	2.533160502	2.535422634	2.52895662	2.53	0.03	2.53	0.00	1.00	0.00	8.93E-01
Mtr.10279.1.S1_s_at	2.584099098	3.040494999	6.170957625	6.620288076	6.327133488	6.219614109	3.93	1.95	6.39	0.21	1.62	0.70	1.60E-01
Mtr.1028.1.S1_at	3.009301908	2.721170695	2.680602049	2.687273024	2.686326813	2.646932332	2.80	0.18	2.67	0.02	0.95	-0.07	3.35E-01
Mtr.10280.1.S1_at	4.617195369	3.233695791	3.17135673	2.707313789	2.702857026	2.699764765	3.67	0.82	2.70	0.00	0.74	-0.44	1.76E-01
Mtr.10282.1.S1_at	7.098012467	6.977102793	7.311280101	8.083711977	7.993846221	8.027176779	7.13	0.17	8.03	0.05	1.13	0.17	7.92E-03
Mtr.10283.1.S1_at	6.515735963	6.85758832	7.410528885	3.89242225	4.25802504	3.283479123	6.93	0.45	3.81	0.49	0.55	-0.86	1.31E-03
Mtr.10284.1.S1_at	3.278390424	3.208382853	4.970563113	3.572110301	4.601757033	3.654008286	3.82	1.00	3.94	0.57	1.03	0.05	8.64E-01
Mtr.10285.1.S1_at	2.670220936	2.926078958	2.956553573	2.51395542	2.494833864	2.570709557	2.85	0.16	2.53	0.04	0.89	-0.17	6.25E-02
Mtr.10286.1.S1_at	4.894395525	4.135292868	5.157181233	3.130155677	2.636029989	2.844372023	4.73	0.53	2.87	0.25	0.61	-0.72	1.37E-02
Mtr.10287.1.S1_at	7.810342931	7.480906738	7.199546871	6.87515024	6.872965153	7.331193644	7.50	0.31	7.03	0.26	0.94	-0.09	1.15E-01
Mtr.10288.1.S1_at	2.087540797	2.095113791	2.083204654	2.091011025	2.079491465	2.082252375	2.09	0.01	2.08	0.01	1.00	0.00	4.24E-01
Mtr.10289.1.S1_at	2.573329892	2.576590718	2.545910036	2.549617355	2.56131463	3.040062652	2.57	0.02	2.72	0.28	1.06	0.08	4.47E-01
Mtr.1029.1.S1_at	2.334709799	2.344661472	2.319988755	2.3199309	2.418225966	2.30824072	2.33	0.01	2.35	0.06	1.01	0.01	7.00E-01
Mtr.10290.1.S1_at	2.578900278	2.604028193	5.802671587	4.882974957	4.539523827	4.634534038	3.66	1.85	4.69	0.18	1.28	0.36	4.40E-01
Mtr.10291.1.S1_at	11.03227606	11.26343979	10.3112518	10.1404629	9.903665885	10.14136438	10.87	0.50	10.06	0.14	0.93	-0.11	9.73E-02
Mtr.10292.1.S1_at	8.591294189	8.950940469	6.957817324	6.920916787	7.084119407	7.369496833	8.17	1.06	7.12	0.23	0.87	-0.20	2.28E-01
Mtr.10293.1.S1_at	2.36100787	2.361651131	4.273614261	3.366299197	2.380494665	2.837053869	3.00	1.10	2.86	0.49	0.95	-0.07	8.57E-01
Mtr.10294.1.S1_at	4.37924488	3.206981185	7.511906267	6.743111551	6.983381898	6.499339003	5.03	2.23	6.74	0.24	1.34	0.42	3.14E-01
Mtr.10295.1.S1_at	2.237433497	2.243923112	5.693012178	5.585118952	4.452121971	3.209006411	3.39	1.99	4.42	1.19	1.30	0.38	4.96E-01
Mtr.10296.1.S1_at	4.102555563	4.442890031	7.47318232	7.413388545	7.171714925	7.230689414	5.34	1.86	7.27	0.13	1.36	0.45	2.13E-01
Mtr.10297.1.S1_at	15.0921025	14.97021158	15.06726033	15.1557276	15.18721378	15.28282739	15.04	0.06	15.21	0.07	1.01	0.02	3.62E-02
Mtr.10298.1.S1_at	12.88534735	12.80088435	11.20373713	7.48135207	7.700691101	7.968926074	12.30	0.95	7.72	0.24	0.63	-0.67	1.02E-02
Mtr.10299.1.S1_at	13.80098201	13.68181789	13.76495339	13.59602069	13.3116701	13.35263664	13.75	0.06	13.42	0.15	0.98	-0.03	5.05E-02
Mtr.103.1.S1_at	2.699826706	2.698232009	2.629428936	2.672046858	2.657581826	2.62578914	2.68	0.04	2.65	0.02	0.99	-0.01	4.34E-01
Mtr.10300.1.S1_at	13.71103544	13.92249024	13.49136425	13.43855047	13.54583387	13.65504258	13.71	0.22	13.55	0.11	0.99	-0.02	3.31E-01
Mtr.10301.1.S1_s_at	6.265438772	5.838254109	7.019233765	5.474687278	5.38832224	4.259743766	6.37	0.60	5.04	0.68	0.79	-0.34	6.39E-02
Mtr.10302.1.S1_x_at	6.684074029	6.34381691	7.072521073	5.807317704	4.567113685	4.674781593	6.70	0.36	5.02	0.69	0.75	-0.42	3.23E-02
Mtr.10303.1.S1_at	13.23528225	13.70763186	12.71794139	12.81920582	12.82385398	13.1610548	13.22	0.50	12.93	0.20	0.98	-0.03	4.30E-01
Mtr.10304.1.S1_at	12.61966311	12.34125154	12.14387352	13.74138564	14.19412205	13.94335555	12.37	0.24	13.96	0.23	1.13	0.17	1.13E-03
Mtr.10305.1.S1_at	14.10485952	14.09700629	13.95526754	13.15729462	12.99471601	13.08092574	14.05	0.08	13.08	0.08	0.93	-0.10	1.35E-04
Mtr.10306.1.S1_at	13.19466686	13.0217609	12.32950302	14.02180664	14.27243465	14.29026938	12.85	0.46	14.19	0.15	1.10	0.14	2.70E-02
Mtr.10307.1.S1_at	9.963554155	9.593747879	9.965724925	10.09629836	10.26994382	10.29850017	9.84	0.21	10.22	0.11	1.04	0.05	7.19E-02
Mtr.10308.1.S1_at	13.85446777	13.57574514	13.7132692	12.8903079	12.71913323	13.10146944	13.71	0.14	12.90	0.19	0.94	-0.09	5.37E-03
Mtr.10309.1.S1_at	13.64205925	13.79692531	12.94987242	10.8098872	10.18837474	10.0289552	13.46	0.45	10.34	0.41	0.77	-0.38	9.36E-04
Mtr.1031.1.S1_at	2.399574788	2.389461683	2.336209195	2.373375085	2.718394792	2.715818902	2.38	0.03	2.60	0.20	1.10	0.13	1.82E-01
Mtr.10310.1.S1_at	7.037907479	6.871861438	8.640063343	9.535128731	9.044474928	8.967752424	7.52	0.98	9.18	0.31	1.22	0.29	8.67E-02
Mtr.10311.1.S1_at	11.79180083	10.08414543	12.12420508	9.173713645	9.185686764	9.748678077	11.33	1.09	9.37	0.33	0.83	-0.27	7.93E-02
Mtr.10312.1.S1_at	8.844312584	9.268156228	9.368676671	8.745069978	8.266846795	8.909095971	9.16	0.28	8.64	0.33	0.94	-0.08	1.09E-01
Mtr.10313.1.S1_at	12.98996836	12.84384858	12.80772929	12.69982738	12.84105872	12.99130386	12.88	0.10	12.84	0.15	1.00	0.00	7.39E-01
Mtr.10314.1.S1_at	9.401149882	8.903661466	8.860501454	11.19185008	11.45122528	11.66147493	9.06	0.30	11.43	0.24	1.26	0.34	5.58E-04
Mtr.10315.1.S1_at	9.746251448	9.381506891	9.455686464	11.23676274	12.04142157	11.93984664	9.53	0.19	11.74	0.44	1.23	0.30	5.57E-03
Mtr.10316.1.S1_at	12.37648221	12.06460639	12.29138853	13.9719603	14.34852752	14.45120342	12.24	0.16	14.26	0.25	1.16	0.22	7.39E-04
Mtr.10317.1.S1_at	14.77510583	14.21131357	15.02557637	14.05545012	13.30116807	13.49248255	14.67	0.42	13.62	0.39	0.93	-0.11	3.34E-02
Mtr.10318.1.S1_at	11.84829704	11.7898558	11.92611487	12.0190075	11.89869541	12.19421241	11.85	0.07	12.04	0.15	1.02	0.02	1.55E-01
Mtr.10319.1.S1_at	13.4566171	12.86285118	13.03676447	10.52532156	9.864859114	9.505484415	13.12	0.31	9.97	0.52	0.76	-0.40	2.05E-03
Mtr.1032.1.S1_at	2.203262567	2.209212789	2.178837278	2.18406022	2.180242269	2.290488365	2.20	0.02	2.22	0.06	1.01	0.01	6.22E-01
Mtr.10320.1.S1_at	12.50527799	12.52106834	12.18966505	11.93484557	12.01471607	12.00667062	12.41	0.19	11.99	0.04	0.97	-0.05	5.35E-02
Mtr.10321.1.S1_at	13.29248155	12.94602248	12.99189505	13.72024561	13.49545968	13.49873983	13.08	0.19	13.57	0.13	1.04	0.05	2.47E-02
Mtr.10322.1.S1_at	12.69413494	12.7341457	12.30005421	12.90599825	13.10996916	13.24921989	12.58	0.24	13.09	0.17	1.04	0.06	4.51E-02
Mtr.10323.1.S1_at	12.46930036	12.32514876	11.73660685	12.49143585	12.41847472	12.43844865	12.18	0.39	12.45	0.04	1.02	0.03	3.48E-01
Mtr.10324.1.S1_at	12.26340295	12.01727635	12.89950132	12.86234828	12.89950944	12.96277333	12.39	0.46	12.91	0.05	1.04	0.06	1.88E-01
Mtr.10325.1.S1_at	8.154847065	6.944667719	8.003044004	7.04200294	6.830206997	6.800902039	7.70	0.66	6.89	0.13	0.89	-0.16	1.63E-01
Mtr.10326.1.S1_at	12.70060995	12.75012794	12.51203149	11.90697357	11.67555662	11.56719875	12.65	0.13	11.72	0.17	0.93	-0.11	2.34E-03
Mtr.10327.1.S1_at	6.345509304	5.545049381	10.03848794	9.569230492	8.553626443	8.266020859	7.31	2.40	8.80	0.68	1.20	0.27	3.97E-01
Mtr.10329.1.S1_at	2.886867934	2.648116698	2.420701876	2.469739358	2.441918973	2.447327734	2.65	0.23	2.45	0.01	0.92	-0.11	2.77E-01
Mtr.1033.1.S1_at	10.14476049	9.761654174	10.70806713	10.4584034	10.27140603	10.23696597	10.20	0.48	10.32	0.12	1.01	0.02	7.15E-01
Mtr.1033.1.S1_s_at	10.54932715	10.44251384	10.03270052	10.09413045	10.03112696	10.12010324	10.34	0.27	10.08	0.05	0.97	-0.04	2.39E-01
Mtr.10330.1.S1_at	2.812098559	2.925118402	5.648151176	5.831092907	5.931180195	5.720377688	3.80	1.61	5.83	0.11	1.54	0.62	1.59E-01
Mtr.10330.1.S1_s_at	3.214727684	2.439930959	7.317260052	6.902583768	6.242775924	6.293267643	4.32	2.62	6.48	0.37	1.50	0.58	2.89E-01
Mtr.10330.1.S1_x_at	3.286063763	2.813465164	6.579987131	6.708369957	6.009858579	6.356978419	4.23	2.05	6.36	0.35	1.50	0.59	2.11E-01
Mtr.10331.1.S1_at	11.10526252	11.1397984	12.48482681	8.877059076	9.332755898	9.916105913	11.58	0.79	9.38	0.52	0.81	-0.30	2.06E-02
Mtr.10332.1.S1_at	7.436648545	5.679780323	6.456133027	3.107251414	2.800905897	3.445780298	6.52	0.88	3.12	0.32	0.48	-1.07	1.32E-02
Mtr.10337.1.S1_at	10.25003929	10.21553022	10.02840671	9.847587656	10.15382666	10.2281348	10.16	0.12	10.08	0.20	0.99	-0.01	5.58E-01
Mtr.10338.1.S1_at	2.340596365	2.343562189	2.323241156	2.331004164	2.312919292	2.290954879	2.34	0.01	2.31	0.02	0.99	-0.02	1.61E-01
Mtr.10338.1.S1_s_at	8.899520535	8.731732892	10.50579376	9.733830004	9.42395402	9.576955465	9.38	0.98	9.58	0.15	1.02	0.03	7.60E-01
Mtr.10339.1.S1_at	5.62515612	4.849720189	3.765768417	5.059916029	5.843557571	5.469578991	4.75	0.93	5.46	0.39	1.15	0.20	3.20E-01
Mtr.1034.1.S1_at	10.71898246	10.80740427	10.537042	10.26675107	10.48253312	10.55225235	10.69	0.14	10.43	0.15	0.98	-0.03	9.64E-02
Mtr.10340.1.S1_at	12.39688976	12.25758459	11.9422236	12.08677342	12.14093055	12.25206658	12.20	0.23	12.16	0.08	1.00	0.00	8.06E-01
Mtr.10341.1.S1_at	9.068765222	8.806518184	8.447398984	7.924134235	8.070273899	8.488165966	8.77	0.31	8.16	0.29	0.93	-0.10	6.82E-02
Mtr.10342.1.S1_at	8.356964684	7.681693884	9.402936202	12.62659479	12.22496545	12.57548769	8.48	0.87	12.48	0.22	1.47	0.56	1.15E-02
Mtr.10343.1.S1_at	2.636875898	3.35510577	2.41841433	2.40090778	2.394441598	2.381151932	2.80	0.49	2.39	0.01	0.85	-0.23	2.83E-01
Mtr.10344.1.S1_at	12.06851514	12.17683276	11.1109809	10.99512724	11.49835726	11.22683297	11.79	0.59	11.24	0.25	0.95	-0.07	2.45E-01
Mtr.10345.1.S1_s_at	9.717780907	9.480256076	10.09158913	10.25788609	10.23681478	10.0161206	9.76	0.31	10.17	0.13	1.04	0.06	1.36E-01
Mtr.10346.1.S1_at	2.313171197	2.330180258	4.96000548	5.303917013	5.071965578	4.554845438	3.20	1.52	4.98	0.38	1.55	0.64	1.75E-01
Mtr.10347.1.S1_at	11.71027955	12.0423019	10.61195271	11.91957766	11.54812023	11.29394579	11.45	0.75	11.59	0.31	1.01	0.02	7.98E-01
Mtr.10348.1.S1_at	6.474089988	6.453802933	4.445972001	4.016387065	4.353166021	4.477713817	5.79	1.17	4.28	0.24	0.74	-0.44	1.49E-01
Mtr.10349.1.S1_at	7.593398886	7.342197883	7.283937748	7.062238777	6.983513952	7.126546804	7.41	0.16	7.06	0.07	0.95	-0.07	4.98E-02
Mtr.10349.1.S1_s_at	11.85471345	11.60767205	12.27297755	11.5255657	11.45063093	11.76464265	11.91	0.34	11.58	0.16	0.97	-0.04	2.25E-01
Mtr.1035.1.S1_at	3.167253605	3.174402979	3.154405283	3.354674154	3.536791416	3.209216755	3.17	0.01	3.37	0.16	1.06	0.09	1.67E-01
Mtr.10350.1.S1_at	2.243873712	2.221558373	2.208778849	2.212053921	2.207812816	2.204433875	2.22	0.02	2.21	0.00	0.99	-0.01	2.43E-01
Mtr.10351.1.S1_at	10.50221908	11.03058857	10.25334455	9.914500023	9.717207932	9.791757153	10.60	0.40	9.81	0.10	0.93	-0.11	6.75E-02
Mtr.10352.1.S1_at	13.05576134	13.20743013	12.50054594	13.12430288	13.29597971	13.46681646	12.92	0.37	13.30	0.17	1.03	0.04	2.18E-01
Mtr.10353.1.S1_at	4.136711689	4.152065347	4.865159673	5.428784752	4.997198291	5.20991887	4.38	0.42	5.21	0.22	1.19	0.25	5.51E-02
Mtr.10353.1.S1_s_at	2.491321231	2.516701966	4.537153984	5.567982076	4.010598069	3.687473478	3.18	1.17	4.42	1.01	1.39	0.47	2.39E-01
Mtr.10354.1.S1_at	12.94662263	12.73920727	12.15328488	13.72432326	13.83393012	13.88432259	12.61	0.41	13.81	0.08	1.10	0.13	3.28E-02
Mtr.10355.1.S1_at	10.85441398	10.14738141	10.43227071	10.5625542	10.92251846	11.64329058	10.48	0.36	11.04	0.55	1.05	0.08	2.21E-01
Mtr.10356.1.S1_at	13.84671222	13.04874832	13.43064665	13.07979497	13.0180643	13.18500293	13.44	0.40	13.09	0.08	0.97	-0.04	2.68E-01
Mtr.10357.1.S1_at	13.57810132	13.47792585	13.49665268	14.04746422	14.1028235	14.32712891	13.52	0.05	14.16	0.15	1.05	0.07	1.02E-02
Mtr.10358.1.S1_at	2.611881515	2.562052389	8.6901371	8.146627421	7.325844627	6.817694418	4.62	3.52	7.43	0.67	1.61	0.69	3.00E-01
Mtr.10359.1.S1_at	10.5056021	10.46251938	10.21148375	10.29163286	10.50733021	10.50324234	10.39	0.16	10.43	0.12	1.00	0.01	7.44E-01
Mtr.1036.1.S1_at	2.573991854	2.570039424	2.496725652	2.516505919	2.503596874	2.491415682	2.55	0.04	2.50	0.01	0.98	-0.02	2.23E-01
Mtr.10360.1.S1_s_at	12.14872815	12.20585136	12.288027	11.34342844	10.6316951	10.30537323	12.21	0.07	10.76	0.53	0.88	-0.18	3.96E-02
Mtr.10361.1.S1_at	15.33435458	15.29812762	14.89753405	12.86107479	12.58259702	12.96718462	15.18	0.24	12.80	0.20	0.84	-0.25	2.45E-04
Mtr.10362.1.S1_at	13.92009033	13.50741461	13.42489528	14.36985481	14.63320274	14.85647106	13.62	0.27	14.62	0.24	1.07	0.10	8.68E-03
Mtr.10363.1.S1_x_at	13.84360856	13.16715021	13.33212384	11.38613736	11.05154345	11.37280912	13.45	0.35	11.27	0.19	0.84	-0.25	2.32E-03
Mtr.10364.1.S1_at	8.487389883	8.479855144	12.04814665	11.10034965	10.60452556	11.481768	9.67	2.06	11.06	0.44	1.14	0.19	3.62E-01
Mtr.10365.1.S1_at	2.706925246	2.928964462	2.635439685	2.666684641	2.737201523	2.652668734	2.76	0.15	2.69	0.05	0.97	-0.04	5.08E-01
Mtr.10365.1.S1_s_at	15.36146238	15.30334185	14.67870287	11.53973254	11.01449087	11.14393601	15.11	0.38	11.23	0.27	0.74	-0.43	2.42E-04
Mtr.10366.1.S1_at	7.343729674	7.3516931	5.479795547	3.113909808	3.482397932	3.719933492	6.73	1.08	3.44	0.31	0.51	-0.97	2.68E-02
Mtr.10367.1.S1_at	13.97200947	13.86049141	13.60774146	13.70672993	13.80274758	13.84787836	13.81	0.19	13.79	0.07	1.00	0.00	8.29E-01
Mtr.10368.1.S1_at	10.04857003	8.706352099	9.212413825	8.328593039	7.852981534	7.861176554	9.32	0.68	8.01	0.27	0.86	-0.22	6.34E-02
Mtr.10369.1.S1_at	13.2097477	12.80089048	11.98246531	13.55809193	13.74236124	13.19609659	12.66	0.62	13.50	0.28	1.07	0.09	1.33E-01
Mtr.1037.1.S1_at	2.141735314	2.143273609	2.125056144	2.123840079	2.138962559	2.116182357	2.14	0.01	2.13	0.01	1.00	-0.01	3.09E-01
Mtr.10370.1.S1_at	14.51351982	14.42708063	14.25937065	13.47442364	13.03648019	12.99975165	14.40	0.13	13.17	0.26	0.91	-0.13	6.03E-03
Mtr.10371.1.S1_at	13.57580521	13.40937697	13.23983656	14.07762727	14.33656393	14.37552695	13.41	0.17	14.26	0.16	1.06	0.09	3.17E-03
Mtr.10372.1.S1_at	13.54522582	13.32643858	12.25395224	6.182756045	4.638981387	5.024343113	13.04	0.69	5.28	0.80	0.41	-1.30	2.54E-04
Mtr.10373.1.S1_at	6.713164634	4.728344836	4.736408336	2.302638734	2.392558458	2.837940664	5.39	1.14	2.51	0.29	0.47	-1.10	4.17E-02
Mtr.10375.1.S1_at	11.26712129	10.56930228	11.9153528	12.9425437	12.2108585	11.71861377	11.25	0.67	12.29	0.62	1.09	0.13	1.20E-01
Mtr.10376.1.S1_at	9.406155695	9.12273537	8.948921848	11.09885112	10.60729259	10.61105012	9.16	0.23	10.77	0.28	1.18	0.23	1.83E-03
Mtr.10377.1.S1_at	9.359664106	9.146879637	9.428809581	8.377740507	8.914958595	8.899695618	9.31	0.15	8.73	0.31	0.94	-0.09	6.25E-02
Mtr.10377.1.S1_s_at	7.407110344	7.316599037	8.175569984	7.208419004	7.106174907	7.11359701	7.63	0.47	7.14	0.06	0.94	-0.10	2.12E-01
Mtr.10378.1.S1_at	4.606628828	4.70874698	5.795553356	5.13092759	5.062848592	4.656457489	5.04	0.66	4.95	0.26	0.98	-0.03	8.47E-01
Mtr.10379.1.S1_at	2.319876281	2.310823031	2.502607145	2.306552334	2.264074271	2.278044531	2.38	0.11	2.28	0.02	0.96	-0.06	2.66E-01
Mtr.1038.1.S1_at	6.016451738	6.283892923	5.693927173	4.433233921	4.811688609	5.576212879	6.00	0.30	4.94	0.58	0.82	-0.28	6.84E-02
Mtr.10380.1.S1_at	2.761734662	2.770356098	2.629721677	2.717842182	2.692224796	2.678546101	2.72	0.08	2.70	0.02	0.99	-0.01	6.50E-01
Mtr.10382.1.S1_at	2.669827772	2.946871332	2.040781512	2.048522198	2.045066104	2.417460875	2.55	0.46	2.17	0.21	0.85	-0.23	2.91E-01
Mtr.10383.1.S1_at	2.506310661	2.536447807	2.465573837	2.460924739	2.450450142	2.436590124	2.50	0.04	2.45	0.01	0.98	-0.03	1.09E-01
Mtr.10384.1.S1_at	2.613279689	3.015481928	2.608683433	2.585039731	2.611527492	2.615060399	2.75	0.23	2.60	0.02	0.95	-0.08	4.03E-01
Mtr.10385.1.S1_at	2.954818782	2.970039884	2.957795746	2.944289755	3.74289392	2.951340996	2.96	0.01	3.21	0.46	1.09	0.12	4.42E-01
Mtr.10386.1.S1_at	3.214181572	3.364250629	4.003680601	3.341562511	3.31044793	3.305705247	3.53	0.42	3.32	0.02	0.94	-0.09	4.81E-01
Mtr.10387.1.S1_at	2.6179089	2.627083136	2.532196352	2.575871739	2.583754416	2.54391768	2.59	0.05	2.57	0.02	0.99	-0.01	5.13E-01
Mtr.10388.1.S1_at	11.54112407	12.01191516	12.67061048	11.94320835	11.93156713	11.0837948	12.07	0.57	11.65	0.49	0.97	-0.05	3.87E-01
Mtr.10389.1.S1_s_at	10.70584099	11.58288143	13.55119746	12.64871774	12.4800164	11.33783337	11.95	1.46	12.16	0.71	1.02	0.03	8.38E-01
Mtr.1039.1.S1_at	6.87516169	6.832251296	6.231835124	5.965649742	6.421695123	6.516391837	6.65	0.36	6.30	0.29	0.95	-0.08	2.70E-01
Mtr.10390.1.S1_at	10.3403308	10.51393516	8.438070697	9.397304805	10.03852196	10.43036652	9.76	1.15	9.96	0.52	1.02	0.03	8.11E-01
Mtr.10391.1.S1_at	14.40928199	14.39629631	13.44828012	11.92034556	11.46798705	11.65166605	14.08	0.55	11.68	0.23	0.83	-0.27	8.79E-03
Mtr.10392.1.S1_at	15.27428334	15.40961919	15.32917377	15.21171737	15.09823656	15.04949345	15.34	0.07	15.12	0.08	0.99	-0.02	2.63E-02
Mtr.10393.1.S1_at	13.52872313	13.76386562	12.72321327	5.902391554	6.496858259	7.026633766	13.34	0.55	6.48	0.56	0.49	-1.04	1.11E-04
Mtr.10394.1.S1_at	12.3984745	13.13754042	10.32446645	10.02371531	10.69471885	10.85038946	11.95	1.46	10.52	0.44	0.88	-0.18	2.26E-01
Mtr.10395.1.S1_at	7.588216984	8.156559935	8.03837419	6.054461319	5.338980387	6.355046492	7.93	0.30	5.92	0.52	0.75	-0.42	8.64E-03
Mtr.10396.1.S1_at	10.46356597	8.732038346	12.34999783	9.250133386	9.211852794	9.044833543	10.52	1.81	9.17	0.11	0.87	-0.20	3.26E-01
Mtr.10397.1.S1_at	10.89377001	11.99893685	11.08470916	10.28258941	10.28380772	11.30304836	11.33	0.59	10.62	0.59	0.94	-0.09	2.18E-01
Mtr.10398.1.S1_at	14.4274932	14.53220551	14.24719482	13.31062364	13.23411348	13.56642535	14.40	0.14	13.37	0.17	0.93	-0.11	1.59E-03
Mtr.10399.1.S1_at	13.83528857	13.76722248	13.51022027	14.91336244	14.85910288	15.03385301	13.70	0.17	14.94	0.09	1.09	0.12	1.56E-03
Mtr.104.1.S1_at	3.179733619	3.182801034	3.105793121	3.147077617	3.142023839	3.280800722	3.16	0.04	3.19	0.08	1.01	0.02	5.59E-01
Mtr.1040.1.S1_at	7.795690714	7.94882006	7.384211497	5.360612772	4.89353752	5.170035248	7.71	0.29	5.14	0.23	0.67	-0.58	3.71E-04
Mtr.10400.1.S1_at	13.16637369	13.05722337	13.16624128	13.43902056	13.28998773	13.40986394	13.13	0.06	13.38	0.08	1.02	0.03	1.42E-02
Mtr.10402.1.S1_at	12.11834799	12.46304405	12.52062216	9.59048998	8.998137705	9.110205549	12.37	0.22	9.23	0.31	0.75	-0.42	2.94E-04
Mtr.10403.1.S1_at	12.22236989	12.33159548	12.60310514	10.46624492	9.783596399	10.1090904	12.39	0.20	10.12	0.34	0.82	-0.29	1.65E-03
Mtr.10404.1.S1_at	10.93294367	10.84399788	10.11798849	10.71558225	10.49984893	10.61094422	10.63	0.45	10.61	0.11	1.00	0.00	9.39E-01
Mtr.10405.1.S1_at	8.836772785	8.6393785	8.692709846	7.659033485	8.216445716	8.899151227	8.72	0.10	8.26	0.62	0.95	-0.08	3.24E-01
Mtr.10406.1.S1_at	2.205312251	2.2171073	2.183354379	2.187406156	2.200849465	2.199733048	2.20	0.02	2.20	0.01	1.00	0.00	6.24E-01
Mtr.10407.1.S1_at	5.000477273	4.37039193	10.01414662	9.232414723	8.603041927	7.886353044	6.46	3.09	8.57	0.67	1.33	0.41	3.58E-01
Mtr.10407.1.S1_s_at	9.04813634	8.544506866	11.07988967	11.10556221	10.32307689	9.737133376	9.56	1.34	10.39	0.69	1.09	0.12	4.11E-01
Mtr.10408.1.S1_at	11.78974769	11.72863172	11.58712649	11.64079433	11.51915749	11.40327101	11.70	0.10	11.52	0.12	0.98	-0.02	1.20E-01
Mtr.10409.1.S1_at	14.16282013	14.03601144	13.98777625	14.69676992	14.86975621	14.92525706	14.06	0.09	14.83	0.12	1.05	0.08	1.21E-03
Mtr.1041.1.S1_at	2.617065923	2.62947647	2.587833919	2.597551265	2.575352309	2.574785646	2.61	0.02	2.58	0.01	0.99	-0.02	1.31E-01
Mtr.10410.1.S1_at	3.680881834	3.35699173	3.809190049	3.304291424	3.100225541	3.013280246	3.62	0.23	3.14	0.15	0.87	-0.20	4.99E-02
Mtr.10410.1.S1_s_at	4.922739988	5.175568258	4.761937237	3.637169888	3.061728523	3.599049337	4.95	0.21	3.43	0.32	0.69	-0.53	4.06E-03
Mtr.10411.1.S1_at	7.393985777	6.430452354	10.62481095	9.399284623	8.394508329	8.331963071	8.15	2.20	8.71	0.60	1.07	0.10	7.07E-01
Mtr.10412.1.S1_at	12.47713813	12.31368189	12.79566681	10.00835877	9.471701346	9.706878746	12.53	0.25	9.73	0.27	0.78	-0.36	1.93E-04
Mtr.10413.1.S1_at	12.7262234	11.83301601	13.45662511	13.43227332	13.70409417	13.83635063	12.67	0.81	13.66	0.21	1.08	0.11	1.64E-01
Mtr.10414.1.S1_at	12.24057956	12.34899023	11.07865988	11.398972	11.55995124	11.48884573	11.89	0.70	11.48	0.08	0.97	-0.05	4.23E-01
Mtr.10415.1.S1_at	13.73789414	13.30901391	13.82953229	14.68019407	14.48799393	14.49486667	13.63	0.28	14.55	0.11	1.07	0.10	1.79E-02
Mtr.10416.1.S1_at	13.47561089	12.72183796	13.72073296	13.746456	13.24144623	13.21775481	13.31	0.52	13.40	0.30	1.01	0.01	7.99E-01
Mtr.10417.1.S1_at	8.259977153	7.889469591	9.671061902	9.395772853	9.451162947	9.193385301	8.61	0.94	9.35	0.14	1.09	0.12	3.05E-01
Mtr.10418.1.S1_at	10.2631	10.33384132	10.04177269	10.15125616	10.48520402	10.6770085	10.21	0.15	10.44	0.27	1.02	0.03	2.89E-01
Mtr.10419.1.S1_at	13.02625762	13.00636668	12.51489185	11.53718462	11.16329877	11.14730514	12.85	0.29	11.28	0.22	0.88	-0.19	2.26E-03
Mtr.1042.1.S1_at	8.787308686	8.840579538	9.513047863	10.10996719	10.23188666	10.00986569	9.05	0.40	10.12	0.11	1.12	0.16	3.66E-02
Mtr.10420.1.S1_a_at	11.09783826	11.24247142	11.04622174	10.49372924	10.41037364	10.73582728	11.13	0.10	10.55	0.17	0.95	-0.08	1.16E-02
Mtr.10420.1.S1_at	10.29608905	10.39718854	11.19632354	10.50649556	10.16327915	10.00289932	10.63	0.49	10.22	0.26	0.96	-0.06	2.95E-01
Mtr.10421.1.S1_at	14.0400798	14.31039728	13.90965592	13.12711188	12.99410907	12.95804405	14.09	0.20	13.03	0.09	0.92	-0.11	5.25E-03
Mtr.10422.1.S1_at	13.3616431	13.19009963	13.53050176	13.68710956	13.81655597	13.83916413	13.36	0.17	13.78	0.08	1.03	0.04	3.32E-02
Mtr.10423.1.S1_at	11.12538374	12.01997558	11.26313941	11.11961032	10.81359945	11.36028196	11.47	0.48	11.10	0.27	0.97	-0.05	3.25E-01
Mtr.10424.1.S1_at	11.31805998	11.46737537	10.48822971	10.12776439	9.787431056	10.13506069	11.09	0.53	10.02	0.20	0.90	-0.15	5.75E-02
Mtr.10425.1.S1_at	13.67903778	13.79517634	13.17316588	12.30730315	12.01296673	12.00623566	13.55	0.33	12.11	0.17	0.89	-0.16	6.75E-03
Mtr.10426.1.S1_at	11.21137653	10.95169153	11.20370976	13.07973456	13.27703929	13.30328014	11.12	0.15	13.22	0.12	1.19	0.25	5.90E-05
Mtr.10427.1.S1_at	12.59080189	12.75911288	12.23218589	10.66905105	10.21150133	10.14529749	12.53	0.27	10.34	0.29	0.83	-0.28	6.55E-04
Mtr.10428.1.S1_at	3.852208759	3.589857039	6.209603628	6.247211248	5.65113179	5.69703612	4.55	1.44	5.87	0.33	1.29	0.37	2.52E-01
Mtr.10429.1.S1_at	13.15695102	13.57875377	13.27778819	13.58068522	13.76374229	13.88166106	13.34	0.22	13.74	0.15	1.03	0.04	6.45E-02
Mtr.1043.1.S1_at	2.74357089	2.752797621	2.653568408	2.727269215	2.987329432	2.625880714	2.72	0.05	2.78	0.19	1.02	0.03	6.21E-01
Mtr.10430.1.S1_at	2.277720564	2.302250497	2.229756757	2.235044875	2.229355229	2.222322158	2.27	0.04	2.23	0.01	0.98	-0.03	1.91E-01
Mtr.10430.1.S1_s_at	12.34901854	11.85761249	12.16668669	13.42552639	13.67627287	13.82665506	12.12	0.25	13.64	0.20	1.13	0.17	1.42E-03
Mtr.10431.1.S1_at	11.97103878	11.76668806	12.01097603	12.65396672	12.28231739	12.28277862	11.92	0.13	12.41	0.21	1.04	0.06	3.72E-02
Mtr.10432.1.S1_at	12.93168321	12.94058202	12.93515725	13.42361866	13.2547029	13.26607029	12.94	0.00	13.31	0.09	1.03	0.04	1.99E-02
Mtr.10433.1.S1_at	12.30481193	12.27460297	12.09920674	11.12884864	10.79186475	11.31060694	12.23	0.11	11.08	0.26	0.91	-0.14	8.57E-03
Mtr.10434.1.S1_at	12.08999111	11.38690974	11.96621849	7.913126328	6.475614818	6.580122249	11.81	0.38	6.99	0.80	0.59	-0.76	3.15E-03
Mtr.10435.1.S1_s_at	8.440324655	7.421875295	10.41364735	5.664205799	4.624340729	3.581308693	8.76	1.52	4.62	1.04	0.53	-0.92	2.24E-02
Mtr.10436.1.S1_at	13.00632255	13.13226084	13.20957254	13.26541223	13.53129929	13.72990861	13.12	0.10	13.51	0.23	1.03	0.04	8.30E-02
Mtr.10437.1.S1_at	13.63392183	13.27657697	13.31515884	14.61436434	14.81192326	14.82049449	13.41	0.20	14.75	0.12	1.10	0.14	1.41E-03
Mtr.10438.1.S1_at	14.49364966	15.0624662	14.43629349	10.92380169	9.64216993	9.517911716	14.66	0.35	10.03	0.78	0.68	-0.55	3.52E-03
Mtr.10439.1.S1_at	8.002766516	8.240745963	10.25680089	9.984638651	9.985481853	9.578155291	8.83	1.24	9.85	0.23	1.12	0.16	2.90E-01
Mtr.1044.1.S1_at	3.962607243	3.797075412	3.340213809	5.215134686	4.404549923	5.24894141	3.70	0.32	4.96	0.48	1.34	0.42	2.48E-02
Mtr.1044.1.S1_s_at	2.73135794	2.746553644	2.696167471	4.160785498	4.8148719	5.558185466	2.72	0.03	4.84	0.70	1.78	0.83	3.42E-02
Mtr.10440.1.S1_at	7.793729219	7.731494002	9.754636546	4.948652516	3.600837319	4.512471037	8.43	1.15	4.35	0.69	0.52	-0.95	1.07E-02
Mtr.10441.1.S1_at	7.604758549	6.425316999	6.294046752	4.395841322	4.580834143	4.8148982	6.77	0.72	4.60	0.21	0.68	-0.56	2.70E-02
Mtr.10442.1.S1_at	11.69294689	11.53276587	10.55692756	12.18480978	12.75690554	13.05085426	11.26	0.61	12.66	0.44	1.12	0.17	3.74E-02
Mtr.10443.1.S1_at	11.9241974	11.63014228	11.55842505	13.15214346	13.41663055	13.3290111	11.70	0.19	13.30	0.13	1.14	0.18	5.67E-04
Mtr.10444.1.S1_at	12.48072826	12.81343906	12.17873128	10.890651	11.04585894	10.88422117	12.49	0.32	10.94	0.09	0.88	-0.19	9.27E-03
Mtr.10445.1.S1_at	2.536513848	2.546293887	2.501851749	2.445575388	2.474751579	2.501374369	2.53	0.02	2.47	0.03	0.98	-0.03	6.29E-02
Mtr.10446.1.S1_at	12.35704836	12.26685966	12.00690071	11.71190521	11.35289285	11.61287528	12.21	0.18	11.56	0.19	0.95	-0.08	1.22E-02
Mtr.10447.1.S1_s_at	2.623322917	2.950417693	8.798757176	8.145398099	6.995670533	6.106919761	4.79	3.47	7.08	1.02	1.48	0.56	3.73E-01
Mtr.10448.1.S1_at	14.50883961	14.50556327	13.96776032	14.09800599	14.09325199	14.21085628	14.33	0.31	14.13	0.07	0.99	-0.02	3.95E-01
Mtr.10449.1.S1_at	12.81976878	12.7076091	12.18301477	12.99510014	13.2335102	13.40940152	12.57	0.34	13.21	0.21	1.05	0.07	6.09E-02
Mtr.1045.1.S1_at	2.591564248	2.551750255	2.547928364	3.827887578	3.397087339	4.021610052	2.56	0.02	3.75	0.32	1.46	0.55	2.29E-02
Mtr.10450.1.S1_at	6.347518676	6.906531449	6.603738934	4.164272446	5.448391973	4.606798007	6.62	0.28	4.74	0.65	0.72	-0.48	2.42E-02
Mtr.10451.1.S1_at	12.37031552	12.79171395	11.78787524	12.0486131	11.48999828	11.20826201	12.32	0.50	11.58	0.43	0.94	-0.09	1.29E-01
Mtr.10452.1.S1_at	5.970128824	6.753701386	3.294865616	5.128899792	4.289492671	5.439251333	5.34	1.81	4.95	0.59	0.93	-0.11	7.54E-01
Mtr.10453.1.S1_at	12.58496096	12.70956359	12.8702417	14.28283681	14.49771121	14.53234936	12.72	0.14	14.44	0.14	1.13	0.18	1.14E-04
Mtr.10454.1.S1_at	10.44596512	9.959649526	12.17382566	11.75198512	11.7909009	12.05806878	10.86	1.16	11.87	0.17	1.09	0.13	2.71E-01
Mtr.10455.1.S1_at	9.874799122	9.952993322	9.152452643	10.86180555	11.19990829	11.69469238	9.66	0.44	11.25	0.42	1.16	0.22	1.06E-02
Mtr.10456.1.S1_at	12.07929652	11.80175012	8.187150142	9.710865744	10.29159591	10.05146044	10.69	2.17	10.02	0.29	0.94	-0.09	6.47E-01
Mtr.10457.1.S1_at	4.494760267	5.666824073	2.966705825	4.10499716	3.096536026	3.226806627	4.38	1.35	3.48	0.55	0.79	-0.33	3.74E-01
Mtr.10458.1.S1_at	14.87559703	14.94197132	13.66846101	10.08188653	9.039043477	9.854523712	14.50	0.72	9.66	0.55	0.67	-0.59	1.02E-03
Mtr.10459.1.S1_at	11.07325287	10.69539571	10.10839705	10.46940671	11.01618196	11.01651817	10.63	0.49	10.83	0.32	1.02	0.03	5.73E-01
Mtr.10460.1.S1_s_at	12.32883627	12.08259696	11.66882207	12.44596403	12.61189176	12.75512996	12.03	0.33	12.60	0.15	1.05	0.07	7.75E-02
Mtr.10461.1.S1_at	12.98863384	12.47009831	12.87603917	13.51474794	13.67965389	13.74114763	12.78	0.27	13.65	0.12	1.07	0.09	1.89E-02
Mtr.10462.1.S1_at	14.19796015	13.48840123	12.12902018	10.66993232	10.03820954	9.688262149	13.27	1.05	10.13	0.50	0.76	-0.39	2.06E-02
Mtr.10464.1.S1_at	10.06552827	9.367784015	8.037106071	2.396705803	2.316133123	2.459339338	9.16	1.03	2.39	0.07	0.26	-1.94	7.42E-03
Mtr.10465.1.S1_at	12.59806152	12.5056602	12.5368173	14.21023329	14.4176754	14.41010644	12.55	0.05	14.35	0.12	1.14	0.19	3.56E-04
Mtr.10466.1.S1_at	13.22328047	12.80843207	12.55474784	12.6451791	12.24804623	12.14385483	12.86	0.34	12.35	0.26	0.96	-0.06	1.09E-01
Mtr.10467.1.S1_at	2.478703228	2.525756384	2.468326105	2.460796454	2.46887515	2.429918411	2.49	0.03	2.45	0.02	0.98	-0.02	1.61E-01
Mtr.10468.1.S1_at	7.609720435	8.589547677	7.994993811	8.440208007	8.365241546	9.17109617	8.06	0.49	8.66	0.45	1.07	0.10	1.97E-01
Mtr.10469.1.S1_at	12.05458021	11.88866416	11.65191205	11.75194786	11.81950516	11.96443865	11.87	0.20	11.85	0.11	1.00	0.00	8.91E-01
Mtr.1047.1.S1_at	2.697057796	2.479217712	2.415461671	2.41616705	2.705992059	2.460245162	2.53	0.15	2.53	0.16	1.00	0.00	9.81E-01
Mtr.10470.1.S1_at	12.53593929	12.94948067	11.16604933	11.3745432	11.77217381	11.68006548	12.22	0.93	11.61	0.21	0.95	-0.07	3.77E-01
Mtr.10471.1.S1_at	5.218060777	5.094525048	4.134640587	4.728048803	4.60438263	5.059807824	4.82	0.59	4.80	0.24	1.00	-0.01	9.64E-01
Mtr.10472.1.S1_at	10.6233334	10.53956923	10.90644633	11.69616652	11.83718914	11.89968115	10.69	0.19	11.81	0.10	1.10	0.14	2.71E-03
Mtr.10473.1.S1_at	14.1356319	14.50227653	13.37441999	12.11468396	11.96864705	11.58050713	14.00	0.58	11.89	0.28	0.85	-0.24	1.18E-02
Mtr.10474.1.S1_at	14.06771277	14.24142365	14.08515295	13.16321753	13.13569407	12.99430358	14.13	0.10	13.10	0.09	0.93	-0.11	1.73E-04
Mtr.10475.1.S1_at	13.66170454	13.6655071	13.58939321	10.89145528	10.16276946	10.50336245	13.64	0.04	10.52	0.36	0.77	-0.37	4.10E-03
Mtr.10476.1.S1_at	12.58193563	12.40577859	12.50312513	13.54220304	13.59131083	13.70826207	12.50	0.09	13.61	0.09	1.09	0.12	9.54E-05
Mtr.10477.1.S1_at	11.90407011	11.7931682	11.85783025	13.05209131	13.57240855	13.56579246	11.85	0.06	13.40	0.30	1.13	0.18	1.02E-02
Mtr.10478.1.S1_at	12.63031672	12.52873551	12.47050522	13.98249513	14.26900968	14.2796736	12.54	0.08	14.18	0.17	1.13	0.18	7.88E-04
Mtr.10479.1.S1_at	12.37463139	12.14546517	12.36318877	12.77199935	12.86484078	12.74153348	12.29	0.13	12.79	0.06	1.04	0.06	9.96E-03
Mtr.1048.1.S1_at	2.033789237	2.063649436	2.019340031	2.028406467	2.026787799	2.020695158	2.04	0.02	2.03	0.00	0.99	-0.01	4.06E-01
Mtr.10480.1.S1_at	12.12120582	11.79823433	11.10398806	10.2573854	9.98333418	10.12286123	11.67	0.52	10.12	0.14	0.87	-0.21	2.87E-02
Mtr.10481.1.S1_at	13.95376209	13.62487002	14.49440311	14.5862687	14.47332924	14.39035653	14.02	0.44	14.48	0.10	1.03	0.05	2.08E-01
Mtr.10482.1.S1_at	3.660536972	2.494211503	2.479122532	2.481907765	2.479042271	2.473886787	2.88	0.68	2.48	0.00	0.86	-0.22	4.15E-01
Mtr.10483.1.S1_at	12.11954907	12.27183339	12.34041449	12.04716607	12.20045391	12.2700893	12.24	0.11	12.17	0.11	0.99	-0.01	4.84E-01
Mtr.10484.1.S1_at	12.92350548	12.84749703	12.55859815	12.49004528	12.41902844	12.52634937	12.78	0.19	12.48	0.05	0.98	-0.03	1.06E-01
Mtr.10485.1.S1_at	11.92061467	11.86738202	11.14395225	12.01654839	11.59947989	11.72640966	11.64	0.43	11.78	0.21	1.01	0.02	6.59E-01
Mtr.10486.1.S1_at	11.77100689	11.94394265	11.90670526	12.306697	12.40136514	12.3397516	11.87	0.09	12.35	0.05	1.04	0.06	3.91E-03
Mtr.10487.1.S1_at	2.198301417	2.40135505	2.199899631	2.198290454	2.196682468	2.199155242	2.27	0.12	2.20	0.00	0.97	-0.04	4.17E-01
Mtr.10488.1.S1_at	12.15595018	12.08436408	11.77585962	11.09671876	11.21995153	10.66292773	12.01	0.20	10.99	0.29	0.92	-0.13	1.06E-02
Mtr.10489.1.S1_s_at	10.12037609	9.731734744	11.10002148	10.1481035	10.44169895	9.558888037	10.32	0.71	10.05	0.45	0.97	-0.04	6.14E-01
Mtr.1049.1.S1_at	2.43220719	2.440115182	2.405662151	2.406287579	2.40802004	2.397888141	2.43	0.02	2.40	0.01	0.99	-0.01	1.62E-01
Mtr.10490.1.S1_at	8.912915434	8.698283401	7.615179879	9.500630444	9.710332501	10.13825756	8.41	0.70	9.78	0.32	1.16	0.22	5.75E-02
Mtr.10492.1.S1_at	3.772121683	3.669184634	3.72800875	3.589357306	3.683085025	3.580425895	3.72	0.05	3.62	0.06	0.97	-0.04	7.67E-02
Mtr.10492.1.S1_x_at	8.044990114	7.369209713	8.4941967	6.963972659	6.353597309	5.953938203	7.97	0.57	6.42	0.51	0.81	-0.31	2.50E-02
Mtr.10493.1.S1_at	13.12993543	13.09183805	12.81730486	13.03057611	12.95347058	12.94178765	13.01	0.17	12.98	0.05	1.00	0.00	7.43E-01
Mtr.10494.1.S1_x_at	7.914872543	6.030825034	6.058644098	2.618884619	2.725272911	3.13929387	6.67	1.08	2.83	0.27	0.42	-1.24	2.01E-02
Mtr.10495.1.S1_at	12.71635684	12.60508629	12.58002137	12.09601644	12.21627367	12.15067368	12.63	0.07	12.15	0.06	0.96	-0.06	1.07E-03
Mtr.10496.1.S1_at	9.847420351	9.940534598	8.057397591	8.469743404	8.348737776	8.566099525	9.28	1.06	8.46	0.11	0.91	-0.13	3.12E-01
Mtr.10497.1.S1_at	2.420219935	2.621309508	2.359886832	2.40572061	2.368295374	2.450567614	2.47	0.14	2.41	0.04	0.98	-0.03	5.39E-01
Mtr.10498.1.S1_at	7.171794365	8.291133091	8.025122031	7.263084638	7.635132053	8.136054175	7.83	0.58	7.68	0.44	0.98	-0.03	7.39E-01
Mtr.10499.1.S1_at	13.04635473	12.90881953	13.5336079	13.63050331	13.61519131	13.71028211	13.16	0.33	13.65	0.05	1.04	0.05	1.20E-01
Mtr.105.1.S1_at	2.184662108	2.19148304	2.164840099	2.171273552	2.204123013	2.16508663	2.18	0.01	2.18	0.02	1.00	0.00	9.91E-01
Mtr.10500.1.S1_at	12.48322451	12.19535591	12.5803899	12.43875171	12.40020611	12.13008394	12.42	0.20	12.32	0.17	0.99	-0.01	5.58E-01
Mtr.10501.1.S1_at	13.22332892	13.1198915	13.11888192	13.40816991	13.50688288	13.38028912	13.15	0.06	13.43	0.07	1.02	0.03	5.98E-03
Mtr.10502.1.S1_at	12.57734007	12.13822271	12.13865267	9.998018676	10.68043574	10.03283854	12.28	0.25	10.24	0.38	0.83	-0.26	2.69E-03
Mtr.10502.1.S1_s_at	12.97827537	12.52139096	13.13606966	10.7960005	11.3774258	10.19603763	12.88	0.32	10.79	0.59	0.84	-0.26	1.17E-02
Mtr.10503.1.S1_at	12.79917984	12.49967771	12.67832808	13.98527789	14.12800003	14.36427848	12.66	0.15	14.16	0.19	1.12	0.16	5.78E-04
Mtr.10504.1.S1_at	7.734976585	7.645462429	7.586230384	7.292460882	7.021743364	6.951408081	7.66	0.07	7.09	0.18	0.93	-0.11	1.98E-02
Mtr.10505.1.S1_at	8.006512628	8.240864539	7.690864712	7.718658761	7.959623996	8.355080016	7.98	0.28	8.01	0.32	1.00	0.01	9.03E-01
Mtr.10506.1.S1_at	13.12621707	13.02043798	13.25259368	13.18840213	13.12117616	12.99858958	13.13	0.12	13.10	0.10	1.00	0.00	7.46E-01
Mtr.10507.1.S1_at	2.687506603	2.829292751	2.63915514	2.700124025	2.582782952	2.695845961	2.72	0.10	2.66	0.07	0.98	-0.03	4.45E-01
Mtr.10507.1.S1_s_at	8.881967951	8.416101519	12.08079881	11.18392327	10.5321164	10.13563639	9.79	1.99	10.62	0.53	1.08	0.12	5.53E-01
Mtr.10508.1.S1_at	10.96274263	10.7573781	11.50762752	9.304399448	8.958114159	8.780694237	11.08	0.39	9.01	0.27	0.81	-0.30	2.59E-03
Mtr.10509.1.S1_at	11.21722787	11.08808618	10.54683807	11.70148339	12.1506166	12.15820491	10.95	0.36	12.00	0.26	1.10	0.13	1.72E-02
Mtr.1051.1.S1_at	2.983765125	3.070783103	3.088063145	2.906557171	2.77902973	2.880601151	3.05	0.06	2.86	0.07	0.94	-0.09	2.03E-02
Mtr.10510.1.S1_s_at	11.12977066	10.25025342	10.43644883	6.240204501	5.588482107	5.953660918	10.61	0.46	5.93	0.33	0.56	-0.84	2.70E-04
Mtr.10511.1.S1_at	11.93892284	12.17920152	10.87331109	10.69682029	10.97614049	11.19583795	11.66	0.70	10.96	0.25	0.94	-0.09	2.13E-01
Mtr.10512.1.S1_at	3.028261393	3.154524563	2.947587112	2.82859093	2.965506556	2.803610794	3.04	0.10	2.87	0.09	0.94	-0.09	8.85E-02
Mtr.10512.1.S1_s_at	11.48014728	11.7476261	11.09447105	10.60643774	11.0364704	10.92452847	11.44	0.33	10.86	0.22	0.95	-0.08	7.15E-02
Mtr.10513.1.S1_at	13.58854831	13.23884251	13.18683424	12.80618303	12.2858399	12.16230311	13.34	0.22	12.42	0.34	0.93	-0.10	2.33E-02
Mtr.10514.1.S1_at	9.546104422	9.810069111	8.824712359	8.370744307	8.630981694	8.617264092	9.39	0.51	8.54	0.15	0.91	-0.14	9.14E-02
Mtr.10515.1.S1_at	11.61714668	11.66578621	10.76623605	10.99244448	10.80617235	11.27193999	11.35	0.51	11.02	0.23	0.97	-0.04	3.90E-01
Mtr.10516.1.S1_at	12.40245505	12.53917954	12.82785902	12.98948627	13.09764368	13.04391246	12.59	0.22	13.04	0.05	1.04	0.05	6.10E-02
Mtr.10517.1.S1_at	13.75350831	13.34576874	13.14648245	11.91476994	11.98475361	11.72369334	13.42	0.31	11.87	0.14	0.89	-0.18	5.83E-03
Mtr.10518.1.S1_at	10.50577904	10.32126027	9.715650331	11.15884711	11.59959031	11.54117742	10.18	0.41	11.43	0.24	1.12	0.17	1.73E-02
Mtr.10519.1.S1_at	11.99391695	11.83526991	11.44289099	12.62309489	12.52914536	12.85556898	11.76	0.28	12.67	0.17	1.08	0.11	1.44E-02
Mtr.1052.1.S1_at	2.701179973	2.221012878	2.188537978	2.194523721	2.190802089	2.185193992	2.37	0.29	2.19	0.00	0.92	-0.11	3.91E-01
Mtr.10520.1.S1_s_at	4.951663412	3.902885794	6.965201453	7.175639199	7.216538806	6.870326657	5.27	1.56	7.09	0.19	1.34	0.43	1.79E-01
Mtr.10522.1.S1_s_at	3.251051038	2.456872342	7.06052276	3.252909355	2.374066885	2.391589959	4.26	2.46	2.67	0.50	0.63	-0.67	3.81E-01
Mtr.10523.1.S1_at	12.81317838	13.29111189	12.2730567	10.74672122	10.50819739	10.29293629	12.79	0.51	10.52	0.23	0.82	-0.28	7.57E-03
Mtr.10524.1.S1_at	14.07887037	14.02878246	14.01959984	14.00178572	14.08896162	14.18500717	14.04	0.03	14.09	0.09	1.00	0.01	4.54E-01
Mtr.10525.1.S1_at	12.84956886	12.91846002	12.70171341	12.95567384	12.6826364	12.8253993	12.82	0.11	12.82	0.14	1.00	0.00	9.85E-01
Mtr.10526.1.S1_at	9.912896472	10.19269354	9.611477949	8.938018961	8.688766686	8.737962622	9.91	0.29	8.79	0.13	0.89	-0.17	1.10E-02
Mtr.10527.1.S1_at	12.06578038	11.82576327	11.91508427	12.96897539	13.1756863	13.0144295	11.94	0.12	13.05	0.11	1.09	0.13	3.07E-04
Mtr.10528.1.S1_at	2.168897486	2.174875173	2.161382035	2.153100792	2.190477323	2.160864994	2.17	0.01	2.17	0.02	1.00	0.00	9.86E-01
Mtr.10529.1.S1_at	11.2566038	11.19939908	11.027879	11.38424562	11.56746002	11.42693619	11.16	0.12	11.46	0.10	1.03	0.04	2.98E-02
Mtr.10531.1.S1_at	13.5065491	12.86451963	13.13475596	11.97405432	11.59151087	11.68547634	13.17	0.32	11.75	0.20	0.89	-0.16	5.36E-03
Mtr.10532.1.S1_s_at	2.909106731	2.792012664	7.70697842	8.11098097	6.997557813	6.50703701	4.47	2.80	7.21	0.82	1.61	0.69	2.28E-01
Mtr.10533.1.S1_at	10.66179399	10.47075954	10.36489024	11.14091039	11.45545214	11.35021118	10.50	0.15	11.32	0.16	1.08	0.11	3.04E-03
Mtr.10534.1.S1_at	12.44188474	12.3499907	11.87263858	13.5222368	13.84907095	13.93448061	12.22	0.31	13.77	0.22	1.13	0.17	2.96E-03
Mtr.10535.1.S1_at	12.7835633	12.78390149	12.23818381	10.39624152	10.49324773	10.32275479	12.60	0.31	10.40	0.09	0.83	-0.28	4.33E-03
Mtr.10536.1.S1_at	9.319392181	8.433443661	9.410963099	9.314851039	8.271775075	8.682897257	9.05	0.54	8.76	0.53	0.97	-0.05	5.31E-01
Mtr.10537.1.S1_at	12.91462774	12.83056577	13.54273469	13.33749585	13.03228031	13.11015085	13.10	0.39	13.16	0.16	1.00	0.01	8.11E-01
Mtr.10538.1.S1_at	12.10871414	12.1378421	11.49237517	12.16442605	12.69980113	12.63021367	11.91	0.36	12.50	0.29	1.05	0.07	9.89E-02
Mtr.10539.1.S1_at	11.79430277	11.89825457	11.02223192	11.48020574	11.85473802	11.9308468	11.57	0.48	11.76	0.24	1.02	0.02	5.95E-01
Mtr.1054.1.S1_at	2.668036254	2.67502109	2.622402873	2.669370245	2.638303501	2.663393101	2.66	0.03	2.66	0.02	1.00	0.00	9.28E-01
Mtr.10540.1.S1_at	12.24426547	12.18381779	12.65469146	12.79935307	12.78544636	13.05232678	12.36	0.26	12.88	0.15	1.04	0.06	5.15E-02
Mtr.10541.1.S1_s_at	2.555197522	2.57741377	6.861786096	7.266578272	6.776009788	6.0779839	4.00	2.48	6.71	0.60	1.68	0.75	1.94E-01
Mtr.10542.1.S1_at	12.61839374	12.15398508	13.18277187	12.67475271	12.51165799	12.39036654	12.65	0.52	12.53	0.14	0.99	-0.01	7.18E-01
Mtr.10543.1.S1_at	7.941088281	8.028299381	8.440448284	7.130439794	7.039742226	6.780111437	8.14	0.27	6.98	0.18	0.86	-0.22	5.19E-03
Mtr.10544.1.S1_at	10.84928943	11.1698242	10.16730784	10.00216339	10.47470579	10.47288729	10.73	0.51	10.32	0.27	0.96	-0.06	3.05E-01
Mtr.10545.1.S1_at	7.879970173	7.573603524	5.80367707	7.388378734	7.167694468	6.958686671	7.09	1.12	7.17	0.21	1.01	0.02	9.08E-01
Mtr.10547.1.S1_s_at	6.298483308	6.869072624	10.45961616	10.9013534	11.11601394	11.45698299	7.88	2.26	11.16	0.28	1.42	0.50	1.26E-01
Mtr.10548.1.S1_at	10.88287187	10.80619972	9.977793914	10.86646457	11.18524675	10.94636233	10.56	0.50	11.00	0.17	1.04	0.06	2.62E-01
Mtr.10549.1.S1_at	12.84031212	12.89789129	12.79870646	13.6494339	13.88651039	13.88643599	12.85	0.05	13.81	0.14	1.07	0.10	3.08E-03
Mtr.1055.1.S1_at	2.598777888	2.612791626	2.551304277	2.56336109	2.559108033	2.554232768	2.59	0.03	2.56	0.00	0.99	-0.02	2.61E-01
Mtr.1055.1.S1_x_at	2.670623031	2.678727484	2.616260155	2.631211898	2.629188756	2.562896491	2.66	0.03	2.61	0.04	0.98	-0.03	1.88E-01
Mtr.10550.1.S1_at	10.89626008	10.82520313	10.6807666	12.06804212	12.3340865	12.46508756	10.80	0.11	12.29	0.20	1.14	0.19	1.34E-03
Mtr.10551.1.S1_at	11.63482344	11.58957871	11.47439016	11.59701322	11.87103743	11.78526791	11.57	0.08	11.75	0.14	1.02	0.02	1.37E-01
Mtr.10552.1.S1_at	2.744463518	2.628764455	2.330886628	2.408661757	2.610091851	2.411991894	2.57	0.21	2.48	0.12	0.96	-0.05	5.61E-01
Mtr.10553.1.S1_at	4.609858701	5.413888403	6.487833269	5.538084243	5.550511354	6.054171627	5.50	0.94	5.71	0.29	1.04	0.05	7.42E-01
Mtr.10554.1.S1_at	10.15488086	10.23202175	9.779326745	10.6895082	11.01572083	11.11026385	10.06	0.24	10.94	0.22	1.09	0.12	9.73E-03
Mtr.10555.1.S1_at	2.339846622	2.352015111	2.994667404	2.335175208	2.391976432	2.36237858	2.56	0.37	2.36	0.03	0.92	-0.12	4.55E-01
Mtr.10556.1.S1_at	12.06207691	11.26909794	10.81669956	10.69841825	10.07844064	9.779083556	11.38	0.63	10.19	0.47	0.89	-0.16	6.25E-02
Mtr.10557.1.S1_at	13.26235258	12.57063719	13.1691121	12.98540463	12.56303147	12.50207616	13.00	0.38	12.68	0.26	0.98	-0.04	3.04E-01
Mtr.10558.1.S1_at	2.542202318	2.603281067	2.248527731	2.642507651	2.498282538	2.509718502	2.46	0.19	2.55	0.08	1.03	0.05	5.29E-01
Mtr.10559.1.S1_at	2.857529839	2.864947689	2.680642773	2.711621732	2.697202117	2.688964745	2.80	0.10	2.70	0.01	0.96	-0.05	2.32E-01
Mtr.10559.1.S1_x_at	2.58995615	2.61677936	2.495747009	2.551822956	2.549310098	2.469057798	2.57	0.06	2.52	0.05	0.98	-0.02	3.93E-01
Mtr.10560.1.S1_at	9.961435544	9.746059006	9.388162558	9.884117104	10.23112091	10.37338002	9.70	0.29	10.16	0.25	1.05	0.07	1.05E-01
Mtr.10561.1.S1_at	11.42620983	11.39347138	10.63933354	10.75268411	11.13971084	11.22194054	11.15	0.45	11.04	0.25	0.99	-0.01	7.22E-01
Mtr.10562.1.S1_at	3.919174159	3.528607064	2.777692025	2.938974526	3.433785979	3.83301008	3.41	0.58	3.40	0.45	1.00	0.00	9.88E-01
Mtr.10563.1.S1_at	12.38539844	12.24273645	12.06019158	13.74827765	13.80325633	13.85449291	12.23	0.16	13.80	0.05	1.13	0.17	1.66E-03
Mtr.10564.1.S1_at	3.688279831	4.503170351	3.290079189	3.302683008	3.268032258	3.311362172	3.83	0.62	3.29	0.02	0.86	-0.22	2.74E-01
Mtr.10565.1.S1_at	9.830842938	9.990738046	9.706564366	13.96319376	13.94836633	14.01851166	9.84	0.14	13.98	0.04	1.42	0.51	1.79E-04
Mtr.10566.1.S1_at	11.06859857	11.059281	11.66337038	7.374440461	7.022344081	8.401998435	11.26	0.35	7.60	0.72	0.67	-0.57	4.74E-03
Mtr.10567.1.S1_at	2.696970893	2.655364762	4.264301417	2.642578011	2.642892452	2.531008914	3.21	0.92	2.61	0.06	0.81	-0.30	3.75E-01
Mtr.10567.1.S1_s_at	8.721473749	8.499648986	10.33769293	5.591571531	5.302873345	6.091022537	9.19	1.00	5.66	0.40	0.62	-0.70	1.57E-02
Mtr.10568.1.S1_at	10.95393028	10.98653454	10.24081964	11.79111352	12.327668	12.24418748	10.73	0.42	12.12	0.29	1.13	0.18	1.23E-02
Mtr.10569.1.S1_at	11.6322746	11.88683187	12.51061985	8.938544241	7.857136321	8.172380408	12.01	0.45	8.32	0.56	0.69	-0.53	1.06E-03
Mtr.1057.1.S1_at	2.5153684	2.601500116	2.45862272	2.476125972	2.479710203	2.452381542	2.53	0.07	2.47	0.01	0.98	-0.03	3.10E-01
Mtr.10570.1.S1_at	8.454467975	8.493068877	7.761555422	8.431060641	8.161511722	8.430033312	8.24	0.41	8.34	0.16	1.01	0.02	7.13E-01
Mtr.10571.1.S1_at	12.01841905	12.12494226	11.72041132	14.34343194	14.34547709	14.72096845	11.95	0.21	14.47	0.22	1.21	0.28	1.35E-04
Mtr.10572.1.S1_at	13.75886334	13.84024128	13.33077615	9.998098564	9.061605165	9.115603788	13.64	0.27	9.39	0.53	0.69	-0.54	1.11E-03
Mtr.10573.1.S1_at	13.15802091	13.81445775	13.31022295	12.73445372	13.37135691	13.12250591	13.43	0.34	13.08	0.32	0.97	-0.04	2.65E-01
Mtr.10574.1.S1_at	2.461454003	2.472439426	2.396413096	2.439469636	2.433475298	2.427310547	2.44	0.04	2.43	0.01	1.00	-0.01	7.15E-01
Mtr.10575.1.S1_at	12.23672724	13.05977655	12.86120704	11.60213443	11.55416031	11.08014893	12.72	0.43	11.41	0.29	0.90	-0.16	1.60E-02
Mtr.10576.1.S1_at	12.06992002	12.01577893	11.5478812	12.40418491	12.42892169	12.58021869	11.88	0.29	12.47	0.10	1.05	0.07	5.80E-02
Mtr.10578.1.S1_at	2.559966234	2.5586504	2.479955052	2.530188231	2.520790829	2.511611596	2.53	0.05	2.52	0.01	1.00	-0.01	6.97E-01
Mtr.10579.1.S1_at	11.58148671	11.50425286	11.44822506	12.27699406	12.21827973	12.21720584	11.51	0.07	12.24	0.03	1.06	0.09	4.84E-04
Mtr.1058.1.S1_at	2.899674795	2.760543594	2.664370092	2.672397772	2.659225974	2.65865714	2.77	0.12	2.66	0.01	0.96	-0.06	2.44E-01
Mtr.10580.1.S1_at	2.540022503	2.601115747	2.494434075	2.542667625	2.481621772	2.527742029	2.55	0.05	2.52	0.03	0.99	-0.02	4.91E-01
Mtr.10581.1.S1_at	9.986665512	10.21092568	10.03459926	10.19748015	10.35641694	10.15825908	10.08	0.12	10.24	0.10	1.02	0.02	1.55E-01
Mtr.10582.1.S1_at	10.98158588	10.78258401	10.82360984	11.33712205	11.68126549	11.95516052	10.86	0.11	11.66	0.31	1.07	0.10	3.60E-02
Mtr.10583.1.S1_at	9.819921842	9.588069773	7.602662374	8.480304954	8.42999224	8.778112344	9.00	1.22	8.56	0.19	0.95	-0.07	5.96E-01
Mtr.10584.1.S1_at	12.7516539	12.44577389	12.23927982	12.99398391	13.13832983	13.11235018	12.48	0.26	13.08	0.08	1.05	0.07	4.63E-02
Mtr.10585.1.S1_at	11.34810415	11.34995112	11.03718816	10.37380535	10.19675281	10.51755054	11.25	0.18	10.36	0.16	0.92	-0.12	3.32E-03
Mtr.10586.1.S1_at	11.82812706	11.81501698	10.75247638	11.46327243	11.73742588	12.01981563	11.47	0.62	11.74	0.28	1.02	0.03	5.36E-01
Mtr.10587.1.S1_at	13.1290307	12.86256392	12.94440664	13.64757956	13.7998398	13.9079437	12.98	0.14	13.79	0.13	1.06	0.09	1.80E-03
Mtr.10588.1.S1_at	12.42046612	12.42487613	12.63254672	13.07683058	12.95687999	12.8585069	12.49	0.12	12.96	0.11	1.04	0.05	7.68E-03
Mtr.1059.1.S1_at	2.164702935	2.176420197	2.16452654	2.151227871	2.169426611	2.15032051	2.17	0.01	2.16	0.01	0.99	-0.01	2.04E-01
Mtr.10590.1.S1_at	11.29086596	11.5575313	10.10941957	9.750925682	10.34364993	10.36196415	10.99	0.77	10.15	0.35	0.92	-0.11	1.93E-01
Mtr.10591.1.S1_at	13.70401987	13.58316097	13.22990623	13.21109302	13.25532474	13.29446994	13.51	0.25	13.25	0.04	0.98	-0.03	2.16E-01
Mtr.10592.1.S1_at	13.44511142	12.42669105	12.6123303	12.60041694	12.33503028	12.33796819	12.83	0.54	12.42	0.15	0.97	-0.05	3.26E-01
Mtr.10593.1.S1_at	11.27279159	10.68495632	10.80994693	11.42999893	11.42251195	11.92787969	10.92	0.31	11.59	0.29	1.06	0.09	5.21E-02
Mtr.10594.1.S1_at	13.35257414	13.7659982	14.26483338	13.11910426	12.80139145	12.66230803	13.79	0.46	12.86	0.23	0.93	-0.10	5.17E-02
Mtr.10595.1.S1_at	5.68475314	5.529145046	5.280406754	5.493984082	5.154621695	4.613471086	5.50	0.20	5.09	0.44	0.93	-0.11	2.47E-01
Mtr.10595.1.S1_s_at	10.49307554	10.26454255	11.17085333	9.574675551	9.165082885	9.042501664	10.64	0.47	9.26	0.28	0.87	-0.20	1.88E-02
Mtr.10596.1.S1_at	12.46582498	12.74664489	11.65281789	11.07230546	11.04237551	10.80128742	12.29	0.57	10.97	0.15	0.89	-0.16	4.90E-02
Mtr.10597.1.S1_at	8.805710734	8.795387617	7.399906156	5.678718318	5.452052671	5.103776641	8.33	0.81	5.41	0.29	0.65	-0.62	1.59E-02
Mtr.10598.1.S1_at	11.80675484	11.92076456	11.7937775	11.08328809	10.96942202	10.86825828	11.84	0.07	10.97	0.11	0.93	-0.11	6.92E-04
Mtr.10599.1.S1_at	11.34677076	11.01434467	11.92367754	13.29913871	13.24036493	13.30184695	11.43	0.46	13.28	0.03	1.16	0.22	1.95E-02
Mtr.106.1.S1_at	2.549860624	2.56075483	2.4822127	2.527097193	2.510287174	2.476547518	2.53	0.04	2.50	0.03	0.99	-0.02	4.22E-01
Mtr.1060.1.S1_at	2.503302581	2.42849161	2.391559688	2.408788893	2.377235842	2.387531974	2.44	0.06	2.39	0.02	0.98	-0.03	2.65E-01
Mtr.10600.1.S1_at	12.49472197	12.80079235	11.91459957	12.10752824	11.9048436	11.99915015	12.40	0.45	12.00	0.10	0.97	-0.05	2.61E-01
Mtr.10601.1.S1_at	10.193927	10.36641282	10.16764806	8.945151177	9.05842009	9.086280326	10.24	0.11	9.03	0.07	0.88	-0.18	1.92E-04
Mtr.10602.1.S1_at	10.24755847	9.254322151	10.33816608	8.428581686	6.701835408	6.240277499	9.95	0.60	7.12	1.15	0.72	-0.48	3.27E-02
Mtr.10603.1.S1_at	9.406256634	9.27015641	8.701631419	10.66008157	11.04079534	10.76825501	9.13	0.37	10.82	0.20	1.19	0.25	5.92E-03
Mtr.10604.1.S1_at	3.029815059	3.694958262	3.141080718	3.915933575	3.09594868	3.506290965	3.29	0.36	3.51	0.41	1.07	0.09	5.27E-01
Mtr.10605.1.S1_at	10.42425094	10.65859632	10.42554174	11.84934315	11.26028785	11.53334085	10.50	0.13	11.55	0.29	1.10	0.14	1.36E-02
Mtr.10606.1.S1_at	12.85636009	13.00904202	12.18633259	13.02400586	13.28187152	13.289014	12.68	0.44	13.20	0.15	1.04	0.06	1.69E-01
Mtr.10607.1.S1_at	11.01123219	10.97867169	10.74882043	12.47318184	12.8189748	12.90582341	10.91	0.14	12.73	0.23	1.17	0.22	7.82E-04
Mtr.10608.1.S1_at	13.43787131	13.6279412	13.13460618	11.60530677	11.52854049	11.82174209	13.40	0.25	11.65	0.15	0.87	-0.20	1.22E-03
Mtr.10609.1.S1_at	8.341962305	7.682273041	10.16060055	9.947002217	9.257667367	8.849140011	8.73	1.28	9.35	0.55	1.07	0.10	5.02E-01
Mtr.10610.1.S1_at	13.10726265	12.94766999	13.37094548	12.63760622	12.99394853	12.96227776	13.14	0.21	12.86	0.20	0.98	-0.03	1.74E-01
Mtr.10611.1.S1_at	12.06632996	12.07712444	11.95207546	13.87028955	14.20416278	14.15710959	12.03	0.07	14.08	0.18	1.17	0.23	8.50E-04
Mtr.10612.1.S1_at	12.23195822	12.19719819	12.24258457	12.20383819	12.16738503	12.08443359	12.22	0.02	12.15	0.06	0.99	-0.01	1.68E-01
Mtr.10613.1.S1_at	11.9635618	12.00446864	11.33644457	13.08725266	12.94198881	12.88207758	11.77	0.37	12.97	0.11	1.10	0.14	2.39E-02
Mtr.10615.1.S1_at	8.966432535	9.495496931	8.721536773	8.969574087	8.813818544	9.411218388	9.06	0.40	9.06	0.31	1.00	0.00	9.90E-01
Mtr.10616.1.S1_at	11.22999828	11.4766412	10.00878005	9.981248406	10.5218994	10.63221881	10.91	0.79	10.38	0.35	0.95	-0.07	3.73E-01
Mtr.10617.1.S1_at	11.4485757	11.57949986	10.09498122	11.09013031	11.31217869	11.48925027	11.04	0.82	11.30	0.20	1.02	0.03	6.47E-01
Mtr.10618.1.S1_at	7.45823688	6.983085735	8.03887044	7.641087903	6.804338313	6.855206594	7.49	0.53	7.10	0.47	0.95	-0.08	3.91E-01
Mtr.10618.1.S1_x_at	7.432138652	6.948567161	7.878165994	7.189981106	6.626372896	6.654441712	7.42	0.46	6.82	0.32	0.92	-0.12	1.50E-01
Mtr.10619.1.S1_at	10.86429758	10.84927542	10.70928618	10.19059842	10.16520819	9.835698142	10.81	0.09	10.06	0.20	0.93	-0.10	1.23E-02
Mtr.1062.1.S1_at	2.046789523	2.053393653	2.035745119	2.055934397	2.056849186	2.031167747	2.05	0.01	2.05	0.01	1.00	0.00	8.02E-01
Mtr.10620.1.S1_at	4.243709786	2.987197229	9.364484786	8.914984468	8.806408144	8.134062148	5.53	3.38	8.62	0.42	1.56	0.64	2.53E-01
Mtr.10620.1.S1_s_at	6.692021257	5.220527785	10.50218297	10.17364992	9.689403661	9.35932447	7.47	2.73	9.74	0.41	1.30	0.38	2.85E-01
Mtr.10621.1.S1_at	12.28452649	12.493107	11.46922665	11.63875771	11.80884938	11.58224888	12.08	0.54	11.68	0.12	0.97	-0.05	3.23E-01
Mtr.10622.1.S1_at	9.831167617	9.700809636	8.05448852	6.428715033	6.464409368	6.491920659	9.20	0.99	6.46	0.03	0.70	-0.51	4.09E-02
Mtr.10623.1.S1_at	12.4675814	12.46342024	11.9871057	13.0269	13.28463855	13.25185285	12.31	0.28	13.19	0.14	1.07	0.10	1.64E-02
Mtr.10624.1.S1_s_at	8.275440673	8.014538616	11.67580324	9.79167211	8.934935381	9.025508937	9.32	2.04	9.25	0.47	0.99	-0.01	9.58E-01
Mtr.10625.1.S1_at	2.345334156	2.325589433	10.29206903	9.669265322	9.395552414	8.869371258	4.99	4.59	9.31	0.41	1.87	0.90	2.44E-01
Mtr.10626.1.S1_at	2.600142029	2.52533276	2.637384117	2.491030708	2.48873916	2.867334985	2.59	0.06	2.62	0.22	1.01	0.02	8.47E-01
Mtr.10627.1.S1_at	10.19260681	10.56399998	11.4351032	12.41652734	12.43251356	12.27318698	10.73	0.64	12.37	0.09	1.15	0.21	4.44E-02
Mtr.10628.1.S1_at	4.982730628	5.126188937	6.010130726	2.153640256	2.221201887	3.734393416	5.37	0.56	2.70	0.89	0.50	-0.99	1.74E-02
Mtr.10629.1.S1_at	2.401637427	2.409460076	2.353444828	2.366865771	2.365138633	2.362436115	2.39	0.03	2.36	0.00	0.99	-0.01	3.14E-01
Mtr.1063.1.S1_at	3.439355804	2.692565569	2.611132997	2.578843651	2.632681453	2.564707102	2.91	0.46	2.59	0.04	0.89	-0.17	3.46E-01
Mtr.10630.1.S1_at	12.938475	13.23300562	12.62841728	10.30137372	9.949935615	10.06821249	12.93	0.30	10.11	0.18	0.78	-0.36	5.24E-04
Mtr.10631.1.S1_at	11.72286717	11.59982902	11.48144184	11.19867733	11.48806744	11.38581676	11.60	0.12	11.36	0.15	0.98	-0.03	9.28E-02
Mtr.10632.1.S1_at	6.141913915	5.536405567	6.288221699	5.373648539	4.428970222	5.116914373	5.99	0.40	4.97	0.49	0.83	-0.27	5.15E-02
Mtr.10633.1.S1_at	11.70439494	11.51677831	11.33492842	11.84277385	11.79252699	11.63826471	11.52	0.18	11.76	0.11	1.02	0.03	1.42E-01
Mtr.10634.1.S1_at	7.308565565	6.200891468	8.281705294	8.713202382	8.33262255	7.635071609	7.26	1.04	8.23	0.55	1.13	0.18	2.50E-01
Mtr.10635.1.S1_at	11.89000078	11.58179315	11.67511552	12.13155454	12.33335321	12.39769232	11.72	0.16	12.29	0.14	1.05	0.07	9.63E-03
Mtr.10636.1.S1_at	11.93770209	11.93679788	11.29421972	11.19077252	10.97355473	11.31086673	11.72	0.37	11.16	0.17	0.95	-0.07	1.02E-01
Mtr.10637.1.S1_at	6.86926518	6.914094975	6.066610224	8.105294545	8.776166656	8.925885029	6.62	0.48	8.60	0.44	1.30	0.38	6.14E-03
Mtr.10639.1.S1_at	10.86660441	11.1589177	11.12455689	12.47331915	12.46055762	12.30781803	11.05	0.16	12.41	0.09	1.12	0.17	7.44E-04
Mtr.1064.1.S1_at	3.543694395	3.435285739	2.532364638	2.540147389	2.497457402	2.56725739	3.17	0.56	2.53	0.04	0.80	-0.32	1.85E-01
Mtr.1064.1.S1_s_at	2.40705264	2.387184207	2.357318785	2.330773363	2.358407061	2.367556112	2.38	0.03	2.35	0.02	0.99	-0.02	1.62E-01
Mtr.10640.1.S1_at	10.39053914	10.08160442	10.21182169	11.51284754	11.98562234	11.83169762	10.23	0.16	11.78	0.24	1.15	0.20	1.50E-03
Mtr.10641.1.S1_at	11.70327545	11.60919324	11.67888212	10.43110639	10.18391367	10.20673943	11.66	0.05	10.27	0.14	0.88	-0.18	1.26E-03
Mtr.10642.1.S1_at	11.42220685	12.64470637	13.06726124	11.2800969	12.04998896	11.59076411	12.38	0.85	11.64	0.39	0.94	-0.09	2.73E-01
Mtr.10643.1.S1_at	12.60651203	12.3462252	12.74095789	12.96608351	12.81668323	12.84777452	12.56	0.20	12.88	0.08	1.02	0.04	9.99E-02
Mtr.10644.1.S1_at	11.93792028	11.82739797	12.25854653	12.2894683	12.43637207	12.63280421	12.01	0.22	12.45	0.17	1.04	0.05	5.64E-02
Mtr.10645.1.S1_at	12.495908	12.02991989	11.73234669	11.47028812	11.16843586	11.11250246	12.09	0.38	11.25	0.19	0.93	-0.10	4.49E-02
Mtr.10646.1.S1_at	11.35296849	11.19509861	10.32422219	10.5580783	10.85962871	10.98377593	10.96	0.55	10.80	0.22	0.99	-0.02	6.83E-01
Mtr.10647.1.S1_at	10.83729991	11.67909228	11.43102311	9.309692784	8.691839018	8.487492978	11.32	0.43	8.83	0.43	0.78	-0.36	2.11E-03
Mtr.10648.1.S1_at	3.633419426	2.776213558	6.641758516	3.51351222	3.448031579	3.791317213	4.35	2.03	3.58	0.18	0.82	-0.28	5.81E-01
Mtr.10649.1.S1_at	7.433970869	7.125627138	7.098420508	4.155697897	3.049378929	3.55934415	7.22	0.19	3.59	0.55	0.50	-1.01	4.03E-03
Mtr.1065.1.S1_s_at	2.336497315	2.315150334	2.287163246	2.304672906	2.677019254	2.292113934	2.31	0.02	2.42	0.22	1.05	0.07	4.70E-01
Mtr.10650.1.S1_at	2.145897031	2.22967118	2.13341752	2.136329282	2.173859111	2.129359462	2.17	0.05	2.15	0.02	0.99	-0.02	5.39E-01
Mtr.10651.1.S1_at	12.56074709	12.38426693	12.47350064	12.57794559	12.51505743	12.42788144	12.47	0.09	12.51	0.08	1.00	0.00	6.38E-01
Mtr.10652.1.S1_at	10.10811239	9.906431303	9.460043236	11.36988585	11.38429837	11.06437487	9.82	0.33	11.27	0.18	1.15	0.20	6.33E-03
Mtr.10654.1.S1_at	9.176297043	9.152360812	9.324348481	9.823789189	9.580146712	9.547264206	9.22	0.09	9.65	0.15	1.05	0.07	1.97E-02
Mtr.10654.1.S1_s_at	9.669647968	9.811687491	9.137887095	9.697546475	9.843954639	9.893009324	9.54	0.36	9.81	0.10	1.03	0.04	3.15E-01
Mtr.10655.1.S1_at	9.155520624	9.440360156	8.192791571	9.04229531	9.409066042	9.941404596	8.93	0.65	9.46	0.45	1.06	0.08	3.16E-01
Mtr.10656.1.S1_at	11.09133367	11.48277458	10.45565941	11.14772322	11.3072386	11.63630538	11.01	0.52	11.36	0.25	1.03	0.05	3.68E-01
Mtr.10657.1.S1_at	2.349709297	2.344526504	2.309708388	2.337994965	2.319093476	2.293328413	2.33	0.02	2.32	0.02	0.99	-0.01	3.79E-01
Mtr.10658.1.S1_at	10.3246887	10.58768484	10.17632879	10.32710978	10.06757043	10.05186437	10.36	0.21	10.15	0.15	0.98	-0.03	2.32E-01
Mtr.10659.1.S1_at	3.59695742	2.913763337	2.938340896	2.922414344	2.798928433	2.793721744	3.15	0.39	2.84	0.07	0.90	-0.15	2.97E-01
Mtr.10659.1.S1_s_at	13.2010355	14.13588916	13.66157462	12.84292916	12.47036806	13.14225356	13.67	0.47	12.82	0.34	0.94	-0.09	6.96E-02
Mtr.1066.1.S1_at	2.429209223	2.429479724	2.424325269	2.414063357	2.427345011	2.392297228	2.43	0.00	2.41	0.02	0.99	-0.01	2.47E-01
Mtr.10660.1.S1_at	12.57327184	12.56797175	12.74492166	12.65760646	12.62811183	12.65387509	12.63	0.10	12.65	0.02	1.00	0.00	7.90E-01
Mtr.10661.1.S1_at	11.49221217	11.28931423	11.21512357	11.70281155	11.61427504	11.72859457	11.33	0.14	11.68	0.06	1.03	0.04	3.67E-02
Mtr.10662.1.S1_at	9.863620867	8.759951094	9.987289009	6.824513234	8.227012718	7.841091583	9.54	0.68	7.63	0.72	0.80	-0.32	2.93E-02
Mtr.10663.1.S1_at	13.73140999	13.43519983	12.57766752	12.49868539	12.46069573	12.30709665	13.25	0.60	12.42	0.10	0.94	-0.09	1.36E-01
Mtr.10664.1.S1_s_at	10.33357844	10.31990155	10.89252489	10.22670232	10.00890662	9.658353698	10.52	0.33	9.96	0.29	0.95	-0.08	9.44E-02
Mtr.10665.1.S1_at	9.844097769	9.572603139	10.23879363	11.50973529	11.57092441	11.80992934	9.89	0.33	11.63	0.16	1.18	0.23	4.62E-03
Mtr.10666.1.S1_at	11.0519115	11.0916443	10.22225792	10.7337042	10.75844327	10.73860888	10.79	0.49	10.74	0.01	1.00	-0.01	8.88E-01
Mtr.10667.1.S1_at	11.74279853	12.3262659	12.28550496	12.14196691	11.80346951	11.99870833	12.12	0.33	11.98	0.17	0.99	-0.02	5.65E-01
Mtr.10668.1.S1_at	12.32960547	12.28352827	11.63572967	11.7856023	12.08999978	12.05954637	12.08	0.39	11.98	0.17	0.99	-0.01	7.00E-01
Mtr.10669.1.S1_at	10.08850759	10.46862265	10.90617244	8.212959188	7.696685971	7.684663421	10.49	0.41	7.86	0.30	0.75	-0.42	1.26E-03
Mtr.1067.1.S1_at	2.849108272	2.940845846	3.03694289	2.742188643	3.461743033	2.937988615	2.94	0.09	3.05	0.37	1.04	0.05	6.77E-01
Mtr.1067.1.S1_x_at	2.613318574	3.161646387	3.486272072	2.520369544	2.527576718	2.564192001	3.09	0.44	2.54	0.02	0.82	-0.28	1.63E-01
Mtr.10670.1.S1_at	4.810873923	3.808011122	7.294802084	6.662820358	6.381584286	6.043974071	5.30	1.80	6.36	0.31	1.20	0.26	4.15E-01
Mtr.10671.1.S1_at	11.78065795	11.62669108	10.82226047	9.287393624	8.870438628	8.864397121	11.41	0.51	9.01	0.24	0.79	-0.34	6.29E-03
Mtr.10672.1.S1_s_at	5.48890219	4.958154849	8.017792785	6.138877695	5.196214967	5.280847807	6.15	1.63	5.54	0.52	0.90	-0.15	5.88E-01
Mtr.10673.1.S1_s_at	10.18966272	10.48350682	12.0049405	12.17647449	12.25755868	12.09579551	10.89	0.97	12.18	0.08	1.12	0.16	1.49E-01
Mtr.10674.1.S1_at	2.837566469	2.789906403	6.9916658	6.415835631	6.582138499	6.094952357	4.21	2.41	6.36	0.25	1.51	0.60	2.61E-01
Mtr.10675.1.S1_at	11.28559495	10.79103585	12.03443865	13.08797834	13.05478615	13.16696118	11.37	0.63	13.10	0.06	1.15	0.20	3.98E-02
Mtr.10676.1.S1_at	13.32714639	13.22755824	13.32733067	13.53410442	13.37592013	13.39069005	13.29	0.06	13.43	0.09	1.01	0.02	9.23E-02
Mtr.10677.1.S1_at	6.767489908	6.430256651	9.012364828	9.987901349	9.406946896	9.27752589	7.40	1.40	9.56	0.38	1.29	0.37	1.09E-01
Mtr.10678.1.S1_at	9.835861622	9.946740359	8.880390134	7.281011964	7.02272963	7.269154579	9.55	0.59	7.19	0.15	0.75	-0.41	1.55E-02
Mtr.10679.1.S1_at	7.065298395	7.137903734	4.805212671	5.112884797	6.027437609	6.160231571	6.34	1.33	5.77	0.57	0.91	-0.14	5.48E-01
Mtr.1068.1.S1_at	4.659384376	3.216717682	4.28677507	3.482402364	2.620186087	2.910346041	4.05	0.75	3.00	0.44	0.74	-0.43	1.21E-01
Mtr.1068.1.S1_s_at	5.311882678	4.810297863	6.142367326	4.309684556	3.045028891	3.892135207	5.42	0.67	3.75	0.64	0.69	-0.53	3.60E-02
Mtr.1068.1.S1_x_at	5.291356272	4.773626449	3.759990826	2.855921812	2.714829491	2.864334932	4.61	0.78	2.81	0.08	0.61	-0.71	5.58E-02
Mtr.10680.1.S1_s_at	3.497150059	2.56905723	5.844445352	2.58795905	3.015304993	3.311342714	3.97	1.69	2.97	0.36	0.75	-0.42	4.14E-01
Mtr.10681.1.S1_at	6.293958998	5.806913478	6.801363482	5.069872846	5.136321701	4.611552316	6.30	0.50	4.94	0.29	0.78	-0.35	2.31E-02
Mtr.10681.1.S1_s_at	5.245561113	4.585275289	6.049932317	3.367190603	3.254052894	3.616215728	5.29	0.73	3.41	0.19	0.64	-0.63	4.02E-02
Mtr.10682.1.S1_at	12.41285506	12.24666528	12.55968935	12.31876669	12.1570912	12.52888744	12.41	0.16	12.33	0.19	0.99	-0.01	6.39E-01
Mtr.10683.1.S1_at	13.00459395	13.10743022	12.46742834	12.54940209	12.75354209	12.54507237	12.86	0.34	12.62	0.12	0.98	-0.03	3.45E-01
Mtr.10684.1.S1_at	2.537831958	2.470252646	2.377176267	2.390185201	2.395763624	2.390715432	2.46	0.08	2.39	0.00	0.97	-0.04	2.74E-01
Mtr.10685.1.S1_at	9.706837043	9.60611503	8.564310847	5.303140156	5.531286214	6.097934902	9.29	0.63	5.64	0.41	0.61	-0.72	2.12E-03
Mtr.10686.1.S1_at	11.63114473	11.30275189	10.66574443	11.01148123	11.37372642	11.64080279	11.20	0.49	11.34	0.32	1.01	0.02	6.98E-01
Mtr.10687.1.S1_at	8.115979823	7.982023512	9.586470735	9.692395357	9.596724344	9.069628784	8.56	0.89	9.45	0.34	1.10	0.14	2.18E-01
Mtr.10688.1.S1_at	11.16727742	10.92505516	11.14440214	12.73656263	12.9547178	13.00299794	11.08	0.13	12.90	0.14	1.16	0.22	8.80E-05
Mtr.10689.1.S1_at	11.52054855	12.02663996	11.37343557	11.22779458	10.86063321	10.58834701	11.64	0.34	10.89	0.32	0.94	-0.10	5.11E-02
Mtr.10690.1.S1_at	10.67061215	10.60358137	9.592419998	10.8749147	11.16059311	11.40375012	10.29	0.60	11.15	0.26	1.08	0.12	1.18E-01
Mtr.10691.1.S1_at	13.94855447	13.84287038	13.61053876	14.32561342	14.43798027	14.48532148	13.80	0.17	14.42	0.08	1.04	0.06	1.30E-02
Mtr.10692.1.S1_at	12.89114858	12.76311463	13.37205108	12.2983713	11.34075966	11.02703007	13.01	0.32	11.56	0.66	0.89	-0.17	4.43E-02
Mtr.10693.1.S1_at	2.495205722	2.566668513	3.199215677	2.446707533	2.428726649	2.442306749	2.75	0.39	2.44	0.01	0.89	-0.17	2.95E-01
Mtr.10694.1.S1_at	11.69841154	11.39724571	12.18210899	13.04101887	12.88281978	12.85521644	11.76	0.40	12.93	0.10	1.10	0.14	3.00E-02
Mtr.10695.1.S1_at	2.18155219	2.180254963	2.178284339	2.164237161	2.176053971	2.155279134	2.18	0.00	2.17	0.01	0.99	-0.01	1.29E-01
Mtr.10695.1.S1_s_at	2.764729999	2.769980416	8.94250624	7.307803741	6.669237756	5.915342598	4.83	3.57	6.63	0.70	1.37	0.46	4.75E-01
Mtr.10696.1.S1_at	11.34499312	11.07160658	11.39996651	9.823341211	9.25854254	9.055397128	11.27	0.18	9.38	0.40	0.83	-0.27	6.48E-03
Mtr.10697.1.S1_at	11.68659991	11.62122312	11.4514015	12.20368864	12.30020305	12.46431596	11.59	0.12	12.32	0.13	1.06	0.09	2.11E-03
Mtr.10699.1.S1_at	13.04426761	12.85390407	13.05881863	10.69714671	10.62652412	10.51073151	12.99	0.11	10.61	0.09	0.82	-0.29	1.38E-05
Mtr.107.1.S1_at	3.639456789	3.379165185	3.93845585	4.0852512	4.119946257	3.991863502	3.65	0.28	4.07	0.07	1.11	0.15	1.18E-01
Mtr.107.1.S1_s_at	4.468122429	4.455416782	4.650775307	5.955085388	5.676138909	6.093061878	4.52	0.11	5.91	0.21	1.31	0.38	2.14E-03
Mtr.1070.1.S1_at	2.086067321	2.464810135	2.083321093	2.069015654	2.070391691	2.073625614	2.21	0.22	2.07	0.00	0.94	-0.09	3.83E-01
Mtr.10700.1.S1_at	11.6240505	11.20375838	11.47819318	11.56525428	10.85721376	11.14708117	11.44	0.21	11.19	0.36	0.98	-0.03	3.75E-01
Mtr.10701.1.S1_at	10.47246494	10.53032875	10.37850643	10.51813113	10.07488593	10.44766174	10.46	0.08	10.35	0.24	0.99	-0.02	5.02E-01
Mtr.10702.1.S1_at	11.1933264	11.24938534	10.95157435	10.44156477	10.16982925	10.17546529	11.13	0.16	10.26	0.16	0.92	-0.12	2.46E-03
Mtr.10703.1.S1_at	9.260310664	9.790343807	7.026839115	7.550836969	7.890393623	7.841249835	8.69	1.47	7.76	0.18	0.89	-0.16	3.86E-01
Mtr.10704.1.S1_at	2.473868989	2.454128239	2.404876011	2.417139292	2.405900532	2.412886945	2.44	0.04	2.41	0.01	0.99	-0.02	2.54E-01
Mtr.10705.1.S1_at	2.90668083	3.084479473	11.42665731	10.69562764	10.08769291	9.975361713	5.81	4.87	10.25	0.39	1.77	0.82	2.54E-01
Mtr.10706.1.S1_at	11.97954866	12.16565131	12.45377553	12.54922054	12.46308746	12.36112906	12.20	0.24	12.46	0.09	1.02	0.03	1.94E-01
Mtr.10707.1.S1_at	11.56840872	11.24092125	9.437089824	5.659925612	5.902840717	6.049761667	10.75	1.15	5.87	0.20	0.55	-0.87	1.58E-02
Mtr.10708.1.S1_at	11.3957617	11.3442014	10.9055254	10.26989964	10.36915837	10.49476577	11.22	0.27	10.38	0.11	0.93	-0.11	2.04E-02
Mtr.10709.1.S1_at	7.406946808	7.655906547	6.904228016	7.155948992	6.790022449	6.804347279	7.32	0.38	6.92	0.21	0.94	-0.08	2.03E-01
Mtr.1071.1.S1_at	9.988214338	10.03345749	10.16605572	9.836851241	9.917183216	9.576535309	10.06	0.09	9.78	0.18	0.97	-0.04	9.02E-02
Mtr.10710.1.S1_at	2.844235747	3.494397843	2.719756452	2.744069504	2.74489449	2.71661631	3.02	0.42	2.74	0.02	0.91	-0.14	3.58E-01
Mtr.10710.1.S1_s_at	5.076221787	3.328126395	8.495062273	8.907869142	9.064155583	8.636015746	5.63	2.63	8.87	0.22	1.57	0.65	1.66E-01
Mtr.10711.1.S1_at	12.11461839	12.28252229	12.27768079	12.9984195	12.7958583	13.03559632	12.22	0.10	12.94	0.13	1.06	0.08	2.07E-03
Mtr.10712.1.S1_at	10.50082286	10.49737186	10.71882103	10.22246364	9.888496714	9.534549901	10.57	0.13	9.88	0.34	0.93	-0.10	5.97E-02
Mtr.10713.1.S1_at	3.318756586	3.453738793	3.309278565	3.340793263	3.346637888	3.096242187	3.36	0.08	3.26	0.14	0.97	-0.04	3.68E-01
Mtr.10713.1.S1_s_at	7.417579271	7.083705055	10.35554623	9.686972213	8.87448419	8.296228581	8.29	1.80	8.95	0.70	1.08	0.11	5.98E-01
Mtr.10714.1.S1_at	9.722117875	10.00714059	9.487406556	8.641185288	7.947491883	8.251155034	9.74	0.26	8.28	0.35	0.85	-0.23	5.49E-03
Mtr.10715.1.S1_at	3.391883934	3.414530338	3.316181679	3.393750876	3.499521899	3.352296825	3.37	0.05	3.42	0.08	1.01	0.02	4.88E-01
Mtr.10716.1.S1_at	4.453423116	3.960566244	3.785138369	3.528692611	3.266131872	4.417834011	4.07	0.35	3.74	0.60	0.92	-0.12	4.70E-01
Mtr.10717.1.S1_at	11.00863276	11.63769451	11.81544431	10.87794547	11.0705749	10.30222103	11.49	0.42	10.75	0.40	0.94	-0.10	9.38E-02
Mtr.10718.1.S1_at	9.309967442	9.993844796	10.90768085	9.864898584	9.450908577	9.566789364	10.07	0.80	9.63	0.21	0.96	-0.06	4.42E-01
Mtr.10719.1.S1_at	2.706641268	2.718853471	2.582118794	2.66163787	2.715259028	2.67420063	2.67	0.08	2.68	0.03	1.01	0.01	7.79E-01
Mtr.1072.1.S1_at	2.673964723	2.606611054	2.5637481	2.535050601	2.788816844	2.565043481	2.61	0.06	2.63	0.14	1.01	0.01	8.76E-01
Mtr.1072.1.S1_x_at	2.58951056	2.598427881	2.539575808	2.561895505	2.542209203	2.573441111	2.58	0.03	2.56	0.02	0.99	-0.01	4.76E-01
Mtr.10720.1.S1_at	11.95316498	11.96921134	11.4186644	11.67128889	11.66078877	11.75705235	11.78	0.31	11.70	0.05	0.99	-0.01	6.90E-01
Mtr.10721.1.S1_at	10.51800441	10.49746495	9.84230932	9.061412661	9.415556967	9.279184168	10.29	0.38	9.25	0.18	0.90	-0.15	2.73E-02
Mtr.10722.1.S1_at	6.994622543	7.063024273	7.137316811	7.426646643	7.257552056	6.753569581	7.06	0.07	7.15	0.35	1.01	0.02	7.30E-01
Mtr.10723.1.S1_at	14.41445891	14.53693868	14.40174173	13.29884794	12.86458007	12.49630883	14.45	0.07	12.89	0.40	0.89	-0.17	1.85E-02
Mtr.10724.1.S1_s_at	6.262368096	6.070813881	5.586397194	8.206842358	8.117086671	8.007791004	5.97	0.35	8.11	0.10	1.36	0.44	5.54E-03
Mtr.10725.1.S1_at	13.05312018	12.69492769	13.38175943	9.393893346	9.603111371	10.01634196	13.04	0.34	9.67	0.32	0.74	-0.43	2.45E-04
Mtr.10726.1.S1_at	13.71066011	12.41124886	13.96582167	12.77748759	12.46813649	12.16606283	13.36	0.83	12.47	0.31	0.93	-0.10	1.97E-01
Mtr.10727.1.S1_at	12.3936947	12.89888438	11.84487927	9.410468885	9.459359856	8.90972113	12.38	0.53	9.26	0.30	0.75	-0.42	2.33E-03
Mtr.10728.1.S1_at	11.41171077	11.47509118	10.7392238	11.49109637	12.01119784	12.13957935	11.21	0.41	11.88	0.34	1.06	0.08	9.64E-02
Mtr.10729.1.S1_at	10.45357799	10.62357035	9.341304897	9.763973684	9.910826489	9.805461753	10.14	0.70	9.83	0.08	0.97	-0.05	5.19E-01
Mtr.1073.1.S1_at	6.821562261	6.972268371	6.102108972	5.46350611	5.923891867	5.28260872	6.63	0.47	5.56	0.33	0.84	-0.26	3.60E-02
Mtr.10730.1.S1_at	8.591056838	8.442316649	10.65966457	11.66491282	11.07202165	10.72681485	9.23	1.24	11.15	0.47	1.21	0.27	1.01E-01
Mtr.10731.1.S1_at	10.01978065	10.34746071	10.86942138	8.941561625	8.229581858	7.627422145	10.41	0.43	8.27	0.66	0.79	-0.33	1.30E-02
Mtr.10732.1.S1_at	7.63821008	7.492297545	7.286234149	7.904754216	7.684286703	7.207093959	7.47	0.18	7.60	0.36	1.02	0.02	6.21E-01
Mtr.10733.1.S1_at	9.151624443	9.074467236	9.956128734	11.05460112	11.60874143	11.88734148	9.39	0.49	11.52	0.42	1.23	0.29	5.01E-03
Mtr.10734.1.S1_at	13.85624393	13.50165693	13.67411277	12.22179983	12.15511425	12.34719924	13.68	0.18	12.24	0.10	0.90	-0.16	9.74E-04
Mtr.10735.1.S1_at	2.59450118	2.942816479	2.531232432	2.532129281	2.532991626	2.505346869	2.69	0.22	2.52	0.02	0.94	-0.09	3.24E-01
Mtr.10736.1.S1_at	11.20496955	10.63267052	11.83490043	11.27869493	10.79706672	10.77366946	11.22	0.60	10.95	0.29	0.98	-0.04	5.29E-01
Mtr.10737.1.S1_at	10.54048492	10.61770248	9.324852268	9.994190269	10.73987817	10.71910747	10.16	0.73	10.48	0.42	1.03	0.05	5.50E-01
Mtr.10738.1.S1_at	10.98265429	11.08331147	12.02329042	12.18262448	12.1028925	11.88770675	11.36	0.57	12.06	0.15	1.06	0.09	1.64E-01
Mtr.10739.1.S1_at	4.607241534	4.733755627	7.312250277	5.350442473	4.963025016	4.615493581	5.55	1.53	4.98	0.37	0.90	-0.16	5.85E-01
Mtr.1074.1.S1_at	2.294887395	2.993440976	2.256430536	2.260163921	2.281375872	2.247930603	2.51	0.41	2.26	0.02	0.90	-0.15	4.03E-01
Mtr.10740.1.S1_at	9.942873001	9.563675074	8.221971913	8.000624363	7.78502961	7.981595701	9.24	0.90	7.92	0.12	0.86	-0.22	1.25E-01
Mtr.10741.1.S1_at	3.52573296	2.93245709	2.649474105	2.6953251	2.740005708	2.672625057	3.04	0.45	2.70	0.03	0.89	-0.17	3.26E-01
Mtr.10741.1.S1_s_at	4.836276366	3.847590451	7.528867062	8.230991424	7.720876076	7.675369245	5.40	1.91	7.88	0.31	1.46	0.54	1.50E-01
Mtr.10742.1.S1_at	11.51317209	11.52265376	11.41927765	11.12415343	11.20608339	11.16938148	11.49	0.06	11.17	0.04	0.97	-0.04	2.11E-03
Mtr.10743.1.S1_at	12.71785347	11.91006545	12.30524154	11.65469114	10.20925894	10.37682829	12.31	0.40	10.75	0.79	0.87	-0.20	5.59E-02
Mtr.10744.1.S1_at	9.981019532	9.897114897	10.36307044	10.3462817	10.3760535	10.30544911	10.08	0.25	10.34	0.04	1.03	0.04	2.07E-01
Mtr.10745.1.S1_at	10.52229791	10.57407515	10.04717297	10.62907793	10.80205804	10.69568753	10.38	0.29	10.71	0.09	1.03	0.04	1.82E-01
Mtr.10746.1.S1_at	9.532588923	9.576786407	8.963135255	10.64946789	11.35852536	11.41696142	9.36	0.34	11.14	0.43	1.19	0.25	5.57E-03
Mtr.10747.1.S1_at	8.625139219	8.562833393	12.09406766	9.827195853	9.017925752	8.92756265	9.76	2.02	9.26	0.50	0.95	-0.08	7.12E-01
Mtr.10748.1.S1_at	11.60970866	11.87885045	10.95491435	10.29138452	10.64203068	10.74355234	11.48	0.48	10.56	0.24	0.92	-0.12	5.89E-02
Mtr.10749.1.S1_at	10.65666672	10.64923765	10.10716646	10.38054726	10.57133147	10.60077163	10.47	0.32	10.52	0.12	1.00	0.01	8.29E-01
Mtr.1075.1.S1_at	2.326754146	2.348108086	2.311085121	2.30606699	2.342153643	2.295365578	2.33	0.02	2.31	0.02	0.99	-0.01	4.74E-01
Mtr.10750.1.S1_at	9.778276938	8.866603288	10.15648298	9.802204379	9.150286581	8.625799685	9.60	0.66	9.19	0.59	0.96	-0.06	4.71E-01
Mtr.10751.1.S1_at	12.33693183	12.23046201	12.10630903	12.68961171	12.5447512	12.62216917	12.22	0.12	12.62	0.07	1.03	0.05	1.16E-02
Mtr.10752.1.S1_at	11.13198453	11.75097167	11.07487257	10.5216516	11.0537838	11.19646094	11.32	0.37	10.92	0.36	0.97	-0.05	2.56E-01
Mtr.10753.1.S1_at	5.127376509	5.817071044	4.102699741	8.946700992	10.02845985	10.03534765	5.02	0.86	9.67	0.63	1.93	0.95	2.34E-03
Mtr.10754.1.S1_at	8.439170981	8.8348151	6.175176805	7.356005977	7.808364863	8.378836041	7.82	1.44	7.85	0.51	1.00	0.01	9.74E-01
Mtr.10755.1.S1_at	2.443757025	2.531526468	2.53283271	2.459541239	2.400483078	2.531786141	2.50	0.05	2.46	0.07	0.98	-0.02	4.68E-01
Mtr.10756.1.S1_at	11.31492182	11.89577671	11.0058339	11.09331191	11.30108369	11.41468787	11.41	0.45	11.27	0.16	0.99	-0.02	6.64E-01
Mtr.10757.1.S1_at	2.592146469	2.602177748	3.024995701	3.123309999	2.619295117	3.565237146	2.74	0.25	3.10	0.47	1.13	0.18	3.24E-01
Mtr.10758.1.S1_at	9.843260342	10.37604345	10.75749766	9.797219495	9.655017079	9.424994424	10.33	0.46	9.63	0.19	0.93	-0.10	1.03E-01
Mtr.1076.1.S1_at	9.779603723	9.683372885	9.772745786	10.89807686	11.41308588	11.4495779	9.75	0.05	11.25	0.31	1.15	0.21	1.18E-02
Mtr.10760.1.S1_at	10.30176118	10.25764046	10.34429483	9.635298964	9.512178246	9.498826801	10.30	0.04	9.55	0.08	0.93	-0.11	4.52E-04
Mtr.10761.1.S1_s_at	7.154131249	6.937449572	8.909989846	8.794942939	8.809837872	8.496863845	7.67	1.08	8.70	0.18	1.13	0.18	2.38E-01
Mtr.10762.1.S1_at	9.636388652	9.391313386	8.653278677	8.952933568	9.029935997	9.076842985	9.23	0.51	9.02	0.06	0.98	-0.03	5.57E-01
Mtr.10763.1.S1_at	11.50767983	11.28653593	11.38538489	12.81470103	12.82169586	12.76446895	11.39	0.11	12.80	0.03	1.12	0.17	1.06E-03
Mtr.10764.1.S1_at	10.83679517	10.75747954	10.00819148	10.62982847	10.65850618	10.63694128	10.53	0.46	10.64	0.01	1.01	0.01	7.23E-01
Mtr.10765.1.S1_at	10.45110794	10.71845829	10.50433062	10.2246332	10.38880493	10.25440928	10.56	0.14	10.29	0.09	0.97	-0.04	6.03E-02
Mtr.10766.1.S1_s_at	10.02205701	9.907440887	10.96777684	10.89677068	10.07218798	9.731872277	10.30	0.58	10.23	0.60	0.99	-0.01	8.99E-01
Mtr.10767.1.S1_at	6.83055091	6.82903122	5.29447141	7.335130334	8.087869149	8.042191796	6.32	0.89	7.82	0.42	1.24	0.31	8.07E-02
Mtr.10768.1.S1_at	12.35048161	12.27680144	11.6806635	11.36049481	11.25612702	11.26407258	12.10	0.37	11.29	0.06	0.93	-0.10	5.91E-02
Mtr.10769.1.S1_at	9.931601643	9.83437685	9.47586686	8.095786078	7.901161491	8.355600471	9.75	0.24	8.12	0.23	0.83	-0.26	1.05E-03
Mtr.1077.1.S1_at	2.276840034	2.20610892	2.179640975	2.207518931	2.183396574	2.176442978	2.22	0.05	2.19	0.02	0.99	-0.02	3.91E-01
Mtr.10770.1.S1_at	10.28159518	10.57400285	9.92623248	10.07298578	10.38183307	10.09598557	10.26	0.32	10.18	0.17	0.99	-0.01	7.40E-01
Mtr.10771.1.S1_at	10.08455334	10.39112633	9.257333771	7.375448321	7.903831094	7.705475721	9.91	0.59	7.66	0.27	0.77	-0.37	1.11E-02
Mtr.10772.1.S1_at	10.9443707	10.7522111	10.96793068	11.46333911	11.55845239	11.66411901	10.89	0.12	11.56	0.10	1.06	0.09	1.86E-03
Mtr.10773.1.S1_at	9.197439899	8.98127746	8.188323198	8.457158903	9.007436051	9.136724521	8.79	0.53	8.87	0.36	1.01	0.01	8.45E-01
Mtr.10774.1.S1_at	11.27316302	11.2143101	10.27895564	11.92792435	11.97501836	12.08822979	10.92	0.56	12.00	0.08	1.10	0.14	7.62E-02
Mtr.10775.1.S1_at	8.729704208	8.641860217	9.319114377	10.88391891	10.50186548	10.27037302	8.90	0.37	10.55	0.31	1.19	0.25	4.37E-03
Mtr.10776.1.S1_at	9.739179092	9.592334409	8.651447171	9.973733079	10.64300333	10.80515135	9.33	0.59	10.47	0.44	1.12	0.17	5.90E-02
Mtr.10777.1.S1_at	2.461316093	2.557686059	6.426232815	6.586336599	5.91959878	5.661113433	3.82	2.26	6.06	0.48	1.59	0.67	2.25E-01
Mtr.10778.1.S1_at	3.346792235	3.32135377	4.770488474	6.332940026	6.430138584	5.802071492	3.81	0.83	6.19	0.34	1.62	0.70	2.53E-02
Mtr.10779.1.S1_at	10.96149786	10.94018796	11.60599519	12.71217189	12.4700015	12.26204905	11.17	0.38	12.48	0.23	1.12	0.16	1.15E-02
Mtr.1078.1.S1_at	2.010066566	2.020733203	2.00111525	2.008046918	2.003700939	1.997892528	2.01	0.01	2.00	0.01	1.00	-0.01	3.29E-01
Mtr.10780.1.S1_at	2.17818602	2.648066518	4.988396546	2.663856214	2.983718007	4.296656262	3.27	1.51	3.31	0.87	1.01	0.02	9.68E-01
Mtr.10781.1.S1_at	10.51130362	10.57777919	9.89550591	9.11480173	9.475172315	9.001766539	10.33	0.38	9.20	0.25	0.89	-0.17	1.67E-02
Mtr.10782.1.S1_at	6.205839393	5.651923828	10.05043653	9.244981102	8.973931356	8.436845448	7.30	2.40	8.89	0.41	1.22	0.28	3.71E-01
Mtr.10783.1.S1_at	2.38807369	2.159657208	2.19406467	2.139765612	2.137356511	2.132503732	2.25	0.12	2.14	0.00	0.95	-0.07	2.60E-01
Mtr.10784.1.S1_at	2.722878832	2.72157358	2.609214399	2.589009846	2.709210378	2.612038853	2.68	0.07	2.64	0.06	0.98	-0.03	4.16E-01
Mtr.10785.1.S1_at	2.295680559	2.301854866	2.279416433	2.282753401	2.544306708	2.275243322	2.29	0.01	2.37	0.15	1.03	0.05	4.85E-01
Mtr.10786.1.S1_at	9.7175359	9.601413708	9.372553377	10.33246903	10.91762828	10.7978112	9.56	0.18	10.68	0.31	1.12	0.16	1.05E-02
Mtr.10787.1.S1_at	9.650958072	9.359523627	8.670100783	8.809868256	9.031424212	8.938011135	9.23	0.50	8.93	0.11	0.97	-0.05	4.11E-01
Mtr.10788.1.S1_at	11.46987233	11.24827578	11.11667271	10.81553323	10.19549384	10.27287942	11.28	0.18	10.43	0.34	0.92	-0.11	3.02E-02
Mtr.10789.1.S1_at	9.707884282	10.20686169	9.112550094	6.998740038	7.507879546	7.328274397	9.68	0.55	7.28	0.26	0.75	-0.41	7.50E-03
Mtr.1079.1.S1_at	2.398477695	2.418405995	2.351100076	2.402178963	2.423205041	2.394555841	2.39	0.03	2.41	0.01	1.01	0.01	4.89E-01
Mtr.10790.1.S1_at	7.910889548	7.880577879	7.599692506	8.2357595	8.415126304	8.989244632	7.80	0.17	8.55	0.39	1.10	0.13	6.37E-02
Mtr.10791.1.S1_at	10.80474247	10.82023274	10.43967593	11.16119546	11.2476691	11.23324131	10.69	0.22	11.21	0.05	1.05	0.07	4.62E-02
Mtr.10792.1.S1_at	11.75737491	12.28704807	10.86566881	9.545651706	9.940243744	10.45737803	11.64	0.72	9.98	0.46	0.86	-0.22	3.61E-02
Mtr.10793.1.S1_at	11.13043633	11.2150803	10.80328393	10.82607885	11.22899038	11.19195784	11.05	0.22	11.08	0.22	1.00	0.00	8.64E-01
Mtr.10794.1.S1_at	11.24522168	11.14104538	10.82497007	11.93898781	12.54670038	12.39651969	11.07	0.22	12.29	0.32	1.11	0.15	7.42E-03
Mtr.10795.1.S1_at	7.297248714	7.247934455	5.327111318	7.185338809	7.8189728	8.209375193	6.62	1.12	7.74	0.52	1.17	0.22	2.23E-01
Mtr.10796.1.S1_at	12.44459002	12.39034493	12.02959218	12.04437779	12.07626286	12.14717593	12.29	0.23	12.09	0.05	0.98	-0.02	2.64E-01
Mtr.10797.1.S1_at	2.59226389	2.621302594	2.518777877	2.532209919	2.522199967	2.526851173	2.58	0.05	2.53	0.01	0.98	-0.03	2.40E-01
Mtr.10798.1.S1_at	12.22147339	12.24663206	11.99736883	12.22249876	12.27869663	11.98691961	12.16	0.14	12.16	0.15	1.00	0.00	9.53E-01
Mtr.10799.1.S1_at	7.020495527	6.49958415	6.463545542	7.199588321	6.366666843	6.484490445	6.66	0.31	6.68	0.45	1.00	0.00	9.47E-01
Mtr.1080.1.S1_at	2.286344057	2.328500683	2.276077283	2.281267411	2.858482775	2.46798279	2.30	0.03	2.54	0.29	1.10	0.14	2.95E-01
Mtr.10800.1.S1_at	3.925736654	5.021742281	8.487923989	8.453645826	8.001756222	7.786173377	5.81	2.38	8.08	0.34	1.39	0.48	2.39E-01
Mtr.10800.1.S1_s_at	5.070268863	5.463089404	9.808383135	9.579645067	9.359361072	8.84198882	6.78	2.63	9.26	0.38	1.37	0.45	2.42E-01
Mtr.10801.1.S1_at	12.97843062	12.65112763	13.17820333	13.44016015	13.21491462	13.12755377	12.94	0.27	13.26	0.16	1.03	0.04	1.60E-01
Mtr.10802.1.S1_at	10.99664907	10.88099272	10.42143962	12.39879403	13.07202167	13.19357548	10.77	0.30	12.89	0.43	1.20	0.26	3.19E-03
Mtr.10803.1.S1_at	11.5394427	11.49447217	10.86834289	11.78972869	12.14105739	12.1445023	11.30	0.38	12.03	0.20	1.06	0.09	5.85E-02
Mtr.10804.1.S1_at	3.29553902	3.194038135	3.10296088	3.15325373	3.151655328	3.32433855	3.20	0.10	3.21	0.10	1.00	0.01	8.86E-01
Mtr.10805.1.S1_at	10.99660548	10.21471945	10.76981795	11.40469022	9.976693085	10.13760205	10.66	0.40	10.51	0.78	0.99	-0.02	7.81E-01
Mtr.10806.1.S1_at	9.896767919	10.45714118	10.58867698	9.10915084	9.492534475	8.961113599	10.31	0.37	9.19	0.27	0.89	-0.17	1.54E-02
Mtr.10807.1.S1_at	6.629730392	6.721345479	8.375893069	6.913073954	6.795620742	6.673959402	7.24	0.98	6.79	0.12	0.94	-0.09	5.13E-01
Mtr.10808.1.S1_at	10.26301237	10.15985289	11.60016083	11.62137026	10.8466378	11.14304134	10.67	0.80	11.20	0.39	1.05	0.07	3.83E-01
Mtr.10809.1.S1_at	2.81224704	3.086829503	2.99974462	3.623081859	3.546587873	4.129250356	2.97	0.14	3.77	0.32	1.27	0.34	3.27E-02
Mtr.1081.1.S1_at	8.810963751	9.119171933	8.815525252	8.023502675	8.179077069	8.163136003	8.92	0.18	8.12	0.09	0.91	-0.13	6.75E-03
Mtr.10810.1.S1_at	9.764338329	9.630704746	9.613810132	11.13475746	11.71082351	12.10120296	9.67	0.08	11.65	0.49	1.20	0.27	1.73E-02
Mtr.10811.1.S1_at	10.82970995	10.89644834	10.13055368	10.20251693	10.17269813	10.39641662	10.62	0.42	10.26	0.12	0.97	-0.05	2.75E-01
Mtr.10812.1.S1_at	9.899937895	10.59647011	10.72013705	9.270606806	9.527601682	9.808947207	10.41	0.44	9.54	0.27	0.92	-0.13	5.51E-02
Mtr.10814.1.S1_at	11.20826181	11.59981573	10.32594094	6.817938862	5.983412782	6.486879003	11.04	0.65	6.43	0.42	0.58	-0.78	1.09E-03
Mtr.10815.1.S1_at	6.124477239	4.93868551	6.199636603	7.612884073	6.10385109	6.243940338	5.75	0.71	6.65	0.83	1.16	0.21	2.29E-01
Mtr.10816.1.S1_at	2.282999012	2.293156691	2.27616624	2.270278412	2.259085388	2.274777025	2.28	0.01	2.27	0.01	0.99	-0.01	7.75E-02
Mtr.10817.1.S1_at	8.493615535	8.305414535	8.661727691	4.808975756	5.098340853	6.164554876	8.49	0.18	5.36	0.71	0.63	-0.66	1.29E-02
Mtr.10818.1.S1_at	10.68282311	10.84955512	10.67884075	10.180266	10.01813731	10.07137291	10.74	0.10	10.09	0.08	0.94	-0.09	1.05E-03
Mtr.10819.1.S1_at	12.0113422	11.95752159	11.68974864	12.97681167	13.19483788	13.59100568	11.89	0.17	13.25	0.31	1.12	0.16	6.10E-03
Mtr.1082.1.S1_at	9.811000785	9.878369349	10.18937585	11.66484723	11.74284079	11.74195664	9.96	0.20	11.72	0.04	1.18	0.23	3.09E-03
Mtr.10820.1.S1_at	9.421968441	9.275807779	6.558499844	4.041486443	4.282638183	3.438002451	8.42	1.61	3.92	0.44	0.47	-1.10	3.30E-02
Mtr.10821.1.S1_at	2.487061894	2.585443135	7.159592066	6.533934881	5.834100547	5.486764807	4.08	2.67	5.95	0.53	1.46	0.55	3.48E-01
Mtr.10822.1.S1_at	9.224585627	9.721938452	8.815859167	9.561505205	9.774310101	10.49746934	9.25	0.45	9.94	0.49	1.07	0.10	1.49E-01
Mtr.10823.1.S1_s_at	2.372371187	2.421201534	7.054940384	6.900655952	6.687763594	6.294858124	3.95	2.69	6.63	0.31	1.68	0.75	2.26E-01
Mtr.10824.1.S1_at	10.48417219	10.43932372	9.584052807	9.0424461	9.124009247	9.012533145	10.17	0.51	9.06	0.06	0.89	-0.17	6.14E-02
Mtr.10825.1.S1_at	10.6242122	10.39611352	9.476111768	6.884175243	7.577761292	7.476549146	10.17	0.61	7.31	0.37	0.72	-0.48	4.39E-03
Mtr.10826.1.S1_at	9.924424135	10.1385109	9.493440939	9.046093632	9.417830839	9.518293793	9.85	0.33	9.33	0.25	0.95	-0.08	9.71E-02
Mtr.10827.1.S1_at	12.79873152	12.94568776	12.17930029	12.46636158	12.71235032	12.8820119	12.64	0.41	12.69	0.21	1.00	0.01	8.74E-01
Mtr.10828.1.S1_at	2.637090233	2.617064248	2.527895986	2.564019485	2.53560598	2.605492967	2.59	0.06	2.57	0.04	0.99	-0.01	5.56E-01
Mtr.10829.1.S1_at	9.31908352	9.27134387	7.870085495	7.463582068	7.819848117	7.821125225	8.82	0.82	7.70	0.21	0.87	-0.20	1.36E-01
Mtr.1083.1.S1_at	8.401366025	8.456109749	8.394730706	9.733584326	8.977282972	9.213864693	8.42	0.03	9.31	0.39	1.11	0.15	5.65E-02
Mtr.10830.1.S1_at	10.14898878	10.46055213	7.815530783	5.895259883	5.750005727	6.068572445	9.48	1.45	5.90	0.16	0.62	-0.68	4.90E-02
Mtr.10831.1.S1_at	2.323002794	2.238427501	2.1723059	2.781140079	3.043395369	2.522191483	2.24	0.08	2.78	0.26	1.24	0.31	6.04E-02
Mtr.10832.1.S1_at	11.23438086	11.33337159	10.62672466	11.0345322	11.25950607	11.40013651	11.06	0.38	11.23	0.18	1.02	0.02	5.48E-01
Mtr.10833.1.S1_a_at	10.02677763	10.39023895	8.700571117	9.5834268	9.681323968	9.415680873	9.71	0.89	9.56	0.13	0.98	-0.02	8.04E-01
Mtr.10834.1.S1_at	9.42086014	9.938935317	6.089378759	3.171135957	3.353854044	2.85112857	8.48	2.09	3.13	0.25	0.37	-1.44	4.53E-02
Mtr.10835.1.S1_s_at	5.691120533	4.909028831	6.636306783	6.903014974	6.625017636	7.230660075	5.75	0.86	6.92	0.30	1.20	0.27	1.32E-01
Mtr.10836.1.S1_at	2.540012307	3.181126363	2.47767125	2.500701017	2.493271674	2.480798083	2.73	0.39	2.49	0.01	0.91	-0.13	3.95E-01
Mtr.10837.1.S1_at	13.14340159	12.19358813	13.65028533	13.48207701	12.72115132	12.1416782	13.00	0.74	12.78	0.67	0.98	-0.02	7.30E-01
Mtr.10838.1.S1_at	11.56016824	11.34808942	11.5073304	10.80507281	10.56310521	10.68687453	11.47	0.11	10.69	0.12	0.93	-0.10	1.18E-03
Mtr.10839.1.S1_s_at	8.821489814	8.813126431	8.772638774	10.10511263	10.35270318	10.32158232	8.80	0.03	10.26	0.13	1.17	0.22	2.11E-03
Mtr.1084.1.S1_at	2.561526718	2.310155944	2.296030503	2.30356731	2.300631011	2.293987508	2.39	0.15	2.30	0.00	0.96	-0.06	4.07E-01
Mtr.10840.1.S1_at	9.179234435	9.114121828	9.477273825	8.647386626	9.147062667	9.069516793	9.26	0.19	8.95	0.27	0.97	-0.05	1.96E-01
Mtr.10841.1.S1_at	10.25657519	10.25373691	10.1559907	9.721245662	8.901818787	8.62166394	10.22	0.06	9.08	0.57	0.89	-0.17	7.30E-02
Mtr.10842.1.S1_at	5.904553021	6.955069631	3.267001279	3.159470985	2.486418096	2.520063429	5.38	1.90	2.72	0.38	0.51	-0.98	1.32E-01
Mtr.10843.1.S1_at	9.006049903	8.987056227	9.794043665	11.29536521	11.37166087	11.28253544	9.26	0.46	11.32	0.05	1.22	0.29	1.55E-02
Mtr.10844.1.S1_at	8.450220992	7.763481324	7.308788567	9.334543935	9.64790364	9.706288073	7.84	0.57	9.56	0.20	1.22	0.29	2.50E-02
Mtr.10845.1.S1_at	10.32744524	10.49435863	5.02934056	7.379290614	7.185501532	7.446038208	8.62	3.11	7.34	0.14	0.85	-0.23	5.50E-01
Mtr.10846.1.S1_at	2.197833794	2.209760221	2.182982385	2.190304911	2.183358192	2.176771668	2.20	0.01	2.18	0.01	0.99	-0.01	2.22E-01
Mtr.10847.1.S1_at	10.39078167	10.40233231	8.990307765	8.892381305	9.207361523	9.596140301	9.93	0.81	9.23	0.35	0.93	-0.10	2.75E-01
Mtr.10848.1.S1_at	2.309311711	2.311375498	2.298639589	2.276420684	2.280636859	2.538334648	2.31	0.01	2.37	0.15	1.03	0.04	5.68E-01
Mtr.10848.1.S1_s_at	3.738954967	3.439066167	5.830724536	4.74091573	4.94248314	3.98791469	4.34	1.30	4.56	0.50	1.05	0.07	8.05E-01
Mtr.10849.1.S1_at	8.660037269	8.992744043	7.416271983	6.793213232	7.220770852	7.31336493	8.36	0.83	7.11	0.28	0.85	-0.23	1.10E-01
Mtr.1085.1.S1_at	7.894373653	8.151599364	7.535287013	9.417856159	9.780726742	9.690399333	7.86	0.31	9.63	0.19	1.23	0.29	2.38E-03
Mtr.10850.1.S1_at	7.988574277	7.847880784	10.2416692	10.22881248	9.659928547	9.284676726	8.69	1.34	9.72	0.48	1.12	0.16	3.15E-01
Mtr.10851.1.S1_at	8.514663412	8.393794826	9.379020602	9.826064938	9.477696852	8.716828394	8.76	0.54	9.34	0.57	1.07	0.09	2.70E-01
Mtr.10852.1.S1_s_at	8.889882736	9.785948454	10.30447738	8.921619264	9.596910505	10.06515076	9.66	0.72	9.53	0.57	0.99	-0.02	8.16E-01
Mtr.10853.1.S1_at	7.460711547	7.30008057	6.849889525	6.325783843	5.16463493	5.550063852	7.20	0.32	5.68	0.59	0.79	-0.34	2.82E-02
Mtr.10854.1.S1_at	7.06623819	7.408156866	5.014371033	4.715615261	5.332690026	5.364566609	6.50	1.29	5.14	0.37	0.79	-0.34	2.05E-01
Mtr.10855.1.S1_at	9.549866972	9.544368253	8.946440906	9.443947599	9.865185786	9.673806963	9.35	0.35	9.66	0.21	1.03	0.05	2.65E-01
Mtr.10856.1.S1_at	10.74217718	10.62175515	9.845888419	10.50075807	11.13346905	11.14122197	10.40	0.49	10.93	0.37	1.05	0.07	2.17E-01
Mtr.10857.1.S1_at	7.974232913	7.738954599	7.208672957	6.424165302	6.018548995	6.617944062	7.64	0.39	6.35	0.31	0.83	-0.27	1.25E-02
Mtr.10858.1.S1_at	10.60830835	10.66248896	9.636941668	10.40243363	10.769039	10.93283618	10.30	0.58	10.70	0.27	1.04	0.05	3.62E-01
Mtr.10859.1.S1_at	9.658125797	9.334131811	9.204372724	12.10389425	12.40046894	12.38995282	9.40	0.23	12.30	0.17	1.31	0.39	1.23E-04
Mtr.1086.1.S1_at	7.858741284	8.535851215	9.022630596	7.848478391	7.219854281	7.631397801	8.47	0.58	7.57	0.32	0.89	-0.16	9.71E-02
Mtr.10860.1.S1_at	9.994018484	9.879062977	9.315697567	9.952464049	10.33166532	10.31139495	9.73	0.36	10.20	0.21	1.05	0.07	1.43E-01
Mtr.10861.1.S1_at	3.106978499	2.587344988	3.479006625	4.004157627	2.94904667	4.817268041	3.06	0.45	3.92	0.94	1.28	0.36	2.48E-01
Mtr.10862.1.S1_at	10.52392441	10.52954923	11.08125041	12.24560539	12.48370253	12.2179083	10.71	0.32	12.32	0.15	1.15	0.20	5.41E-03
Mtr.10863.1.S1_at	9.374226089	9.362925983	9.072467148	9.601459207	9.581941535	9.651552557	9.27	0.17	9.61	0.04	1.04	0.05	6.86E-02
Mtr.10864.1.S1_at	4.157522291	3.11721992	7.728959277	7.023099228	6.563781695	5.467464218	5.00	2.42	6.35	0.80	1.27	0.34	4.40E-01
Mtr.10865.1.S1_at	10.30966734	10.20022431	9.72786181	10.60433167	10.12968926	9.976979407	10.08	0.31	10.24	0.33	1.02	0.02	5.77E-01
Mtr.10866.1.S1_at	11.17039195	10.94965287	10.81013429	11.56624757	11.62241143	11.49838562	10.98	0.18	11.56	0.06	1.05	0.07	2.14E-02
Mtr.10867.1.S1_at	9.829974822	9.951376898	9.94858317	11.67097984	11.78153963	11.30860506	9.91	0.07	11.59	0.25	1.17	0.23	4.50E-03
Mtr.10868.1.S1_at	9.945827085	9.763813544	10.29900258	10.30151487	10.11477275	10.15198263	10.00	0.27	10.19	0.10	1.02	0.03	3.59E-01
Mtr.10869.1.S1_at	2.681698374	2.748763413	2.526629015	2.580667364	2.857987371	2.561927003	2.65	0.11	2.67	0.17	1.01	0.01	9.07E-01
Mtr.10869.1.S1_x_at	2.397515261	3.954935463	2.341212087	2.376799232	2.363077338	2.359847397	2.90	0.92	2.37	0.01	0.82	-0.29	4.21E-01
Mtr.1087.1.S1_at	2.398525946	2.402385096	2.389026537	2.378420644	2.379596475	2.679847473	2.40	0.01	2.48	0.17	1.03	0.05	4.97E-01
Mtr.10870.1.S1_at	2.626071005	2.283939311	2.178394923	2.202447041	2.200660473	2.191316921	2.36	0.23	2.20	0.01	0.93	-0.10	3.47E-01
Mtr.10871.1.S1_at	3.329183698	3.87201015	6.497347402	7.658073654	7.61894427	7.253795783	4.57	1.69	7.51	0.22	1.64	0.72	9.25E-02
Mtr.10872.1.S1_s_at	8.79068516	8.550402143	10.40803662	10.41578537	10.06608353	9.724009633	9.25	1.01	10.07	0.35	1.09	0.12	2.94E-01
Mtr.10873.1.S1_at	11.21508434	11.32965279	11.40493942	10.04943399	9.560405277	9.466474765	11.32	0.10	9.69	0.31	0.86	-0.22	7.71E-03
Mtr.10874.1.S1_at	10.43331393	10.23501412	8.901595997	9.461335478	9.081443854	9.489752264	9.86	0.83	9.34	0.23	0.95	-0.08	4.00E-01
Mtr.10875.1.S1_at	2.468632219	2.242805345	6.111420342	7.339290044	7.680860838	7.17043848	3.61	2.17	7.40	0.26	2.05	1.04	9.22E-02
Mtr.10876.1.S1_at	11.608552	12.46664053	12.10386047	11.8613193	11.35025464	11.9014695	12.06	0.43	11.70	0.31	0.97	-0.04	3.16E-01
Mtr.10877.1.S1_at	7.155575197	7.819374759	5.778285798	3.758236953	3.744270749	3.786183316	6.92	1.04	3.76	0.02	0.54	-0.88	3.44E-02
Mtr.10878.1.S1_at	8.860394383	9.09161246	8.306450284	8.704503611	9.060223627	8.998088644	8.75	0.40	8.92	0.19	1.02	0.03	5.63E-01
Mtr.10879.1.S1_at	10.38300201	10.53909748	9.592645259	10.37048795	10.40897173	10.40457686	10.17	0.51	10.39	0.02	1.02	0.03	5.26E-01
Mtr.1088.1.S1_s_at	9.95426664	9.533264405	10.9671362	10.6238024	10.10413722	10.17141817	10.15	0.74	10.30	0.28	1.01	0.02	7.70E-01
Mtr.10880.1.S1_at	11.12984919	10.51235981	9.696946435	8.067255597	8.62559828	8.823976648	10.45	0.72	8.51	0.39	0.81	-0.30	2.46E-02
Mtr.10881.1.S1_at	9.57100492	9.376711064	7.778575095	5.81108889	5.801220337	6.555368	8.91	0.98	6.06	0.43	0.68	-0.56	2.34E-02
Mtr.10882.1.S1_at	9.827223243	10.27259979	8.686185326	8.29182826	8.840787988	8.8124061	9.60	0.82	8.65	0.31	0.90	-0.15	1.73E-01
Mtr.10883.1.S1_at	11.22791951	10.62669251	10.78287503	10.04674106	9.960569335	10.11963699	10.88	0.31	10.04	0.08	0.92	-0.12	3.65E-02
Mtr.10884.1.S1_at	9.3054843	9.353355338	8.816098238	10.17190081	10.79841368	10.73177428	9.16	0.30	10.57	0.34	1.15	0.21	6.17E-03
Mtr.10885.1.S1_at	10.94649017	10.95678842	11.24241401	10.66606765	10.58584113	10.70406631	11.05	0.17	10.65	0.06	0.96	-0.05	4.23E-02
Mtr.10886.1.S1_at	10.01143085	9.924452922	9.371608321	9.936101826	9.922089045	9.886374231	9.77	0.35	9.91	0.03	1.01	0.02	5.43E-01
Mtr.10887.1.S1_at	5.757224285	5.072755498	6.083042711	3.840717333	4.553833198	4.354616041	5.64	0.52	4.25	0.37	0.75	-0.41	2.30E-02
Mtr.10888.1.S1_at	10.46041243	10.13724508	11.02841852	8.603164487	8.403673265	9.313333951	10.54	0.45	8.77	0.48	0.83	-0.26	9.67E-03
Mtr.10889.1.S1_at	7.836090622	7.782229021	6.094763385	5.579071943	5.615031288	5.715656986	7.24	0.99	5.64	0.07	0.78	-0.36	1.07E-01
Mtr.10890.1.S1_at	8.229498138	7.788017275	9.08947312	6.519021926	5.677880538	6.114633844	8.37	0.66	6.10	0.42	0.73	-0.46	1.14E-02
Mtr.10891.1.S1_at	9.939181326	9.834779423	8.858808014	9.506103814	9.841477565	10.08948026	9.54	0.60	9.81	0.29	1.03	0.04	5.36E-01
Mtr.10892.1.S1_at	10.04124471	10.19720182	9.515770837	9.099847651	9.342807248	9.437602241	9.92	0.36	9.29	0.17	0.94	-0.09	7.50E-02
Mtr.10893.1.S1_at	7.175769277	6.846243979	9.951227062	5.450502932	4.7025485	6.622595757	7.99	1.71	5.59	0.97	0.70	-0.52	1.20E-01
Mtr.10894.1.S1_at	9.248066895	9.883123068	8.476632897	7.616595564	7.625055766	7.947812769	9.20	0.70	7.73	0.19	0.84	-0.25	5.99E-02
Mtr.10895.1.S1_at	7.975015944	8.293449517	7.42298498	9.486119051	9.887411636	9.792708469	7.90	0.44	9.72	0.21	1.23	0.30	8.59E-03
Mtr.10896.1.S1_at	2.569965932	2.546095413	2.520733515	2.507547157	2.518562359	2.511102833	2.55	0.02	2.51	0.01	0.99	-0.02	1.39E-01
Mtr.10896.1.S1_s_at	6.588532049	6.429878128	8.22184909	6.108936583	6.116818039	6.89865763	7.08	0.99	6.37	0.45	0.90	-0.15	3.49E-01
Mtr.10897.1.S1_at	2.131614719	2.247463488	4.878968456	4.86998629	4.975240709	3.902956224	3.09	1.55	4.58	0.59	1.48	0.57	2.32E-01
Mtr.10898.1.S1_at	9.655838304	8.07284805	10.84512529	7.539074932	7.897511195	7.132250065	9.52	1.39	7.52	0.38	0.79	-0.34	1.22E-01
Mtr.10899.1.S1_at	10.93223316	10.98227579	9.279281492	10.5808743	10.83783031	10.4730012	10.40	0.97	10.63	0.19	1.02	0.03	7.20E-01
Mtr.109.1.S1_s_at	2.160736873	2.170028291	2.152433035	2.151856778	2.154618189	2.142678252	2.16	0.01	2.15	0.01	0.99	-0.01	1.50E-01
Mtr.1090.1.S1_at	2.173389856	2.183941102	2.152516797	2.152967776	2.160897261	2.202035588	2.17	0.02	2.17	0.03	1.00	0.00	9.16E-01
Mtr.1090.1.S1_x_at	2.175161593	2.226762959	2.15990331	2.163413799	2.235828865	2.159648067	2.19	0.04	2.19	0.04	1.00	0.00	9.77E-01
Mtr.10900.1.S1_at	4.170815762	3.236460725	6.106307247	7.598691288	7.246115167	7.018635478	4.50	1.46	7.29	0.29	1.62	0.69	7.59E-02
Mtr.10901.1.S1_at	10.57390582	10.3785845	10.23450229	10.72804145	11.01503879	10.76007685	10.40	0.17	10.83	0.16	1.04	0.06	3.09E-02
Mtr.10902.1.S1_at	8.341250886	8.282501403	7.189143959	7.518804368	7.717302824	7.977731925	7.94	0.65	7.74	0.23	0.97	-0.04	6.56E-01
Mtr.10904.1.S1_at	9.937556363	10.08611764	11.26001309	10.11416367	9.624271561	9.559221146	10.43	0.72	9.77	0.30	0.94	-0.09	2.51E-01
Mtr.10905.1.S1_at	4.709159384	4.460429161	3.98097218	4.17489243	4.01868812	2.426435652	4.38	0.37	3.54	0.97	0.81	-0.31	2.67E-01
Mtr.10906.1.S1_at	11.50074884	11.47382594	11.29091013	12.39521495	12.8480873	12.80941391	11.42	0.11	12.68	0.25	1.11	0.15	5.38E-03
Mtr.10907.1.S1_at	2.271655769	2.278749821	7.924667502	6.259534579	5.541601138	5.026391069	4.16	3.26	5.61	0.62	1.35	0.43	5.23E-01
Mtr.10908.1.S1_at	10.91370474	10.94862061	10.75289613	11.43785669	11.88262513	11.77125645	10.87	0.10	11.70	0.23	1.08	0.11	1.35E-02
Mtr.10909.1.S1_s_at	4.707855672	5.039626538	6.734552836	7.624757631	8.09105888	7.903517544	5.49	1.09	7.87	0.23	1.43	0.52	5.73E-02
Mtr.10910.1.S1_at	9.122612781	8.252363687	8.683341284	8.226980032	7.687515751	8.807523934	8.69	0.44	8.24	0.56	0.95	-0.08	3.41E-01
Mtr.10911.1.S1_at	11.39910979	12.25216237	11.54771831	10.73704243	10.31448911	11.02305546	11.73	0.46	10.69	0.36	0.91	-0.13	3.84E-02
Mtr.10912.1.S1_at	13.3325928	13.19478973	12.46779515	13.27340995	13.2975728	13.4220264	13.00	0.46	13.33	0.08	1.03	0.04	3.40E-01
Mtr.10913.1.S1_at	10.52804202	10.73056964	9.129511655	7.244322919	7.328199279	7.795831769	10.13	0.87	7.46	0.30	0.74	-0.44	2.40E-02
Mtr.10914.1.S1_at	10.3799784	10.27758376	9.778422508	11.65864451	11.48415532	11.64085924	10.15	0.32	11.59	0.10	1.14	0.19	1.09E-02
Mtr.10915.1.S1_at	2.413078318	2.421914356	2.390593373	2.394560952	2.387507988	2.385617749	2.41	0.02	2.39	0.00	0.99	-0.01	1.66E-01
Mtr.10916.1.S1_s_at	2.622119896	2.632131195	2.50758801	2.557956386	2.563918881	3.064641955	2.59	0.07	2.73	0.29	1.05	0.08	4.91E-01
Mtr.10917.1.S1_at	3.175097423	3.009230831	3.819364515	2.894282263	2.865584955	3.125150756	3.33	0.43	2.96	0.14	0.89	-0.17	2.67E-01
Mtr.10919.1.S1_at	11.828896	11.69012023	11.76477022	11.14318081	11.10609764	11.54734077	11.76	0.07	11.27	0.24	0.96	-0.06	6.31E-02
Mtr.1092.1.S1_at	8.542430575	8.321657739	8.327511877	7.930258509	7.797771104	7.501898217	8.40	0.13	7.74	0.22	0.92	-0.12	1.82E-02
Mtr.10920.1.S1_at	8.60090209	8.368410369	8.002866987	9.685689679	9.560052893	9.558714887	8.32	0.30	9.60	0.07	1.15	0.21	1.41E-02
Mtr.10921.1.S1_s_at	10.48588456	10.26453153	10.07733219	11.66709036	11.64883657	11.67102424	10.28	0.20	11.66	0.01	1.13	0.18	7.03E-03
Mtr.10922.1.S1_at	2.642944374	2.658819807	7.245743434	6.850901428	6.410069476	5.502004072	4.18	2.65	6.25	0.69	1.50	0.58	3.07E-01
Mtr.10923.1.S1_at	12.08262926	12.28141028	11.47014142	11.15142966	10.82657359	10.69285275	11.94	0.42	10.89	0.24	0.91	-0.13	3.02E-02
Mtr.10924.1.S1_at	4.845946629	4.930412108	8.978906351	9.752757836	9.220032753	8.644194582	6.25	2.36	9.21	0.55	1.47	0.56	1.57E-01
Mtr.10925.1.S1_at	9.638967851	9.903491367	9.608035589	10.26160666	10.10206779	11.23231669	9.72	0.16	10.53	0.61	1.08	0.12	1.40E-01
Mtr.10926.1.S1_at	9.848027603	9.668189371	9.611180579	7.628105737	7.799765026	7.191114907	9.71	0.12	7.54	0.31	0.78	-0.36	2.87E-03
Mtr.10927.1.S1_at	10.53505749	12.37804127	6.759863723	6.022728222	7.918567678	7.189356825	9.89	2.86	7.04	0.96	0.71	-0.49	2.21E-01
Mtr.10928.1.S1_s_at	5.236015356	3.937836035	6.85120321	7.635239294	6.865942387	7.085422703	5.34	1.46	7.20	0.40	1.35	0.43	1.51E-01
Mtr.10929.1.S1_at	7.748726255	7.765018362	6.662910574	6.729787242	7.395345847	7.841212874	7.39	0.63	7.32	0.56	0.99	-0.01	8.93E-01
Mtr.1093.1.S1_at	9.241228052	9.111143716	8.502273172	9.036154803	8.611237601	8.472166583	8.95	0.39	8.71	0.29	0.97	-0.04	4.41E-01
Mtr.10930.1.S1_at	8.696218109	8.469628725	8.746148619	7.874064918	7.035664853	8.232444275	8.64	0.15	7.71	0.61	0.89	-0.16	1.14E-01
Mtr.10931.1.S1_at	2.413828026	2.424817015	2.35773697	2.355617473	2.344014184	2.370050751	2.40	0.04	2.36	0.01	0.98	-0.03	1.69E-01
Mtr.10932.1.S1_at	9.773801137	10.23499118	9.602533096	8.811679453	9.225413252	9.65747092	9.87	0.33	9.23	0.42	0.94	-0.10	1.12E-01
Mtr.10933.1.S1_at	10.61392254	10.79954714	9.906272289	9.452956635	9.487200039	9.119409009	10.44	0.47	9.35	0.20	0.90	-0.16	4.13E-02
Mtr.10934.1.S1_at	10.22839886	10.39297378	9.112000472	9.616770409	10.34107002	10.55513148	9.91	0.70	10.17	0.49	1.03	0.04	6.29E-01
Mtr.10935.1.S1_at	11.50656572	11.49782243	10.52278536	11.22279528	11.70060335	11.79863423	11.18	0.57	11.57	0.31	1.04	0.05	3.60E-01
Mtr.10936.1.S1_at	8.795127406	8.318414945	7.747788641	5.264430367	5.484492021	5.642123004	8.29	0.52	5.46	0.19	0.66	-0.60	6.00E-03
Mtr.10937.1.S1_at	10.92564876	11.1700733	10.62567683	10.79467254	10.78694251	10.94098656	10.91	0.27	10.84	0.09	0.99	-0.01	7.21E-01
Mtr.10938.1.S1_at	8.599159669	8.391442187	9.151711491	9.56348092	8.897325346	8.784167757	8.71	0.39	9.08	0.42	1.04	0.06	3.31E-01
Mtr.10939.1.S1_at	10.09271403	10.16782074	9.597970337	9.862477153	9.630678824	9.663246865	9.95	0.31	9.72	0.13	0.98	-0.03	3.22E-01
Mtr.1094.1.S1_at	4.604880789	3.495274723	7.241868243	6.340559865	4.048108098	5.055870832	5.11	1.92	5.15	1.15	1.01	0.01	9.80E-01
Mtr.10940.1.S1_at	13.17039466	12.69374936	12.29186371	9.566819809	8.664655817	8.611114162	12.72	0.44	8.95	0.54	0.70	-0.51	8.51E-04
Mtr.10941.1.S1_at	9.782957981	10.48564996	8.361085078	8.767022494	9.180241024	9.312039408	9.54	1.08	9.09	0.28	0.95	-0.07	5.45E-01
Mtr.10942.1.S1_at	9.122688448	9.245627042	7.422087634	5.829985252	6.107301318	6.74908074	8.60	1.02	6.23	0.47	0.72	-0.46	3.93E-02
Mtr.10943.1.S1_at	9.54895644	9.460002932	8.967181468	7.662375214	7.285090436	7.794950682	9.33	0.31	7.58	0.26	0.81	-0.30	2.01E-03
Mtr.10944.1.S1_at	6.547015844	6.411468733	8.900162023	9.210012358	8.736044197	8.461560565	7.29	1.40	8.80	0.38	1.21	0.27	1.95E-01
Mtr.10945.1.S1_at	9.406160313	9.332582183	8.458561195	8.918617931	9.3477107	9.371739481	9.07	0.53	9.21	0.25	1.02	0.02	6.94E-01
Mtr.10946.1.S1_at	10.92399659	10.54208596	10.59406317	9.750382375	9.264558164	9.915777781	10.69	0.21	9.64	0.34	0.90	-0.15	1.60E-02
Mtr.10947.1.S1_at	2.444651572	2.472728197	2.417397789	2.419766555	2.576757863	2.413253033	2.44	0.03	2.47	0.09	1.01	0.01	6.92E-01
Mtr.10948.1.S1_at	2.541811194	2.556700258	2.468916861	2.487246247	2.477026775	2.462853349	2.52	0.05	2.48	0.01	0.98	-0.03	2.22E-01
Mtr.10949.1.S1_at	11.48610777	11.7414987	10.98091772	11.14556077	11.62270689	11.4089182	11.40	0.39	11.39	0.24	1.00	0.00	9.71E-01
Mtr.1095.1.S1_at	9.517057627	9.144315989	9.205322624	10.99029703	11.05382981	10.98288882	9.29	0.20	11.01	0.04	1.19	0.25	3.42E-03
Mtr.10950.1.S1_at	4.633675581	5.004668226	2.867281291	4.196485951	4.337201147	4.373419617	4.17	1.14	4.30	0.09	1.03	0.05	8.58E-01
Mtr.10951.1.S1_at	11.07508065	11.34890598	10.26664056	9.576337221	9.559724195	9.669343828	10.90	0.56	9.60	0.06	0.88	-0.18	5.61E-02
Mtr.10952.1.S1_at	7.637210343	7.426905052	4.865933982	5.22785281	5.579837798	6.770359942	6.64	1.54	5.86	0.81	0.88	-0.18	4.92E-01
Mtr.10953.1.S1_at	2.705169773	2.528484207	2.45670786	2.451882556	2.462078715	3.023914414	2.56	0.13	2.65	0.33	1.03	0.05	7.15E-01
Mtr.10954.1.S1_at	7.015241065	5.994012289	8.84781421	9.429257224	8.483533855	8.374888729	7.29	1.45	8.76	0.58	1.20	0.27	2.12E-01
Mtr.10955.1.S1_at	12.04104765	11.96347929	10.97917826	10.85455664	10.95917057	10.69133829	11.66	0.59	10.84	0.13	0.93	-0.11	1.31E-01
Mtr.10956.1.S1_at	2.348629462	2.506416006	2.755466209	2.296920827	2.093338322	2.299783766	2.54	0.21	2.23	0.12	0.88	-0.19	1.05E-01
Mtr.10957.1.S1_at	2.219278528	2.206525121	7.132463544	7.593848215	6.780091691	6.067338993	3.85	2.84	6.81	0.76	1.77	0.82	2.07E-01
Mtr.10958.1.S1_at	6.819703465	6.200703275	4.973297453	2.19743815	3.456858304	3.213062709	6.00	0.94	2.96	0.67	0.49	-1.02	1.30E-02
Mtr.10959.1.S1_at	12.4265671	12.6964617	12.04056019	12.08029104	11.94971803	11.85064519	12.39	0.33	11.96	0.12	0.97	-0.05	1.43E-01
Mtr.1096.1.S1_at	3.660001135	3.83107642	2.647617837	3.11159962	3.378486466	3.544398236	3.38	0.64	3.34	0.22	0.99	-0.01	9.36E-01
Mtr.10960.1.S1_at	11.33379791	11.37809093	10.30786771	10.53886165	10.91264809	10.96221329	11.01	0.61	10.80	0.23	0.98	-0.03	6.33E-01
Mtr.10961.1.S1_at	10.20775287	10.47773074	9.688584663	9.876683282	10.38486217	10.377983	10.12	0.40	10.21	0.29	1.01	0.01	7.74E-01
Mtr.10962.1.S1_at	9.673669918	9.835295336	9.733434049	9.365629719	9.162598024	9.382742136	9.75	0.08	9.30	0.12	0.95	-0.07	9.29E-03
Mtr.10963.1.S1_at	9.888134639	9.937306591	8.613587797	9.150136115	9.536122753	9.59783982	9.48	0.75	9.43	0.24	0.99	-0.01	9.18E-01
Mtr.10964.1.S1_at	9.294996703	9.536436939	9.520928989	8.772165412	8.132519009	9.137376995	9.45	0.14	8.68	0.51	0.92	-0.12	1.11E-01
Mtr.10965.1.S1_s_at	2.428278661	2.442265916	5.844276571	7.591985386	6.168842037	5.44806125	3.57	1.97	6.40	1.09	1.79	0.84	1.14E-01
Mtr.10966.1.S1_at	9.710405274	9.538005068	9.142257799	9.524612143	10.12616246	10.09941666	9.46	0.29	9.92	0.34	1.05	0.07	1.56E-01
Mtr.10967.1.S1_at	10.79670918	10.79757425	9.649833435	10.41622018	10.66627827	10.75274835	10.41	0.66	10.61	0.17	1.02	0.03	6.62E-01
Mtr.10968.1.S1_at	3.74608499	4.796587295	4.754064653	3.249683038	3.281015536	3.23030123	4.43	0.59	3.25	0.03	0.73	-0.45	7.51E-02
Mtr.10969.1.S1_at	14.13012825	13.8810966	14.00941154	13.25870126	13.0935374	12.90652011	14.01	0.12	13.09	0.18	0.93	-0.10	2.68E-03
Mtr.1097.1.S1_at	7.685014968	7.750162455	7.116986012	6.383633534	6.829650818	6.512645584	7.52	0.35	6.58	0.23	0.87	-0.19	2.28E-02
Mtr.10970.1.S1_at	6.998365202	6.92104519	8.562024996	8.446438335	8.16101082	7.682351722	7.49	0.93	8.10	0.39	1.08	0.11	3.83E-01
Mtr.10971.1.S1_s_at	5.166645937	5.181191009	7.508448221	6.964803344	5.978693932	5.392238075	5.95	1.35	6.11	0.79	1.03	0.04	8.70E-01
Mtr.10972.1.S1_at	9.442739745	9.665740131	8.421272514	6.468684208	5.983561553	6.225867792	9.18	0.66	6.23	0.24	0.68	-0.56	9.47E-03
Mtr.10973.1.S1_at	10.4586738	10.37891705	9.300083852	7.850975392	7.182636105	7.709740729	10.05	0.65	7.58	0.35	0.75	-0.41	9.43E-03
Mtr.10974.1.S1_at	8.755588256	9.001847465	11.4757737	10.41207354	10.02116227	8.924056269	9.74	1.50	9.79	0.77	1.00	0.01	9.69E-01
Mtr.10975.1.S1_s_at	8.952686797	8.825327273	9.251981659	9.056374767	9.020173529	9.645780929	9.01	0.22	9.24	0.35	1.03	0.04	3.99E-01
Mtr.10976.1.S1_at	11.67660969	11.71569503	11.92635597	11.01209171	10.80554895	10.59618234	11.77	0.13	10.80	0.21	0.92	-0.12	4.27E-03
Mtr.10977.1.S1_at	6.555467441	5.544700706	5.052186904	5.596838668	5.857551716	6.465273945	5.72	0.77	5.97	0.45	1.04	0.06	6.50E-01
Mtr.10978.1.S1_at	10.85130039	11.05047035	9.422626771	10.07234836	10.53230553	11.11461517	10.44	0.89	10.57	0.52	1.01	0.02	8.38E-01
Mtr.10978.1.S1_s_at	10.56415142	10.92189096	9.776809608	10.29362789	10.58486056	10.69322194	10.42	0.59	10.52	0.21	1.01	0.01	7.96E-01
Mtr.10979.1.S1_at	11.88927005	11.74920634	11.27244492	12.75470223	13.10356197	13.04174798	11.64	0.32	12.97	0.19	1.11	0.16	7.11E-03
Mtr.1098.1.S1_at	2.426764441	2.438098914	2.481467324	2.399365612	2.424651219	2.400503583	2.45	0.03	2.41	0.01	0.98	-0.02	1.19E-01
Mtr.10980.1.S1_at	9.989534905	10.19495893	8.897815777	8.980199305	9.29371422	9.38637747	9.69	0.70	9.22	0.21	0.95	-0.07	3.61E-01
Mtr.10981.1.S1_at	11.31567707	11.37252913	10.3928247	10.11010556	10.44008399	10.75716455	11.03	0.55	10.44	0.32	0.95	-0.08	2.00E-01
Mtr.10982.1.S1_at	3.316506797	3.117442322	2.922667983	2.757158235	2.869902993	2.902440181	3.12	0.20	2.84	0.08	0.91	-0.13	1.23E-01
Mtr.10983.1.S1_at	2.15888811	2.166924479	2.142724559	2.146433467	2.144308477	2.138802306	2.16	0.01	2.14	0.00	0.99	-0.01	2.02E-01
Mtr.10984.1.S1_at	12.03471862	11.77636576	12.11442954	12.3284397	11.95288653	11.98101911	11.98	0.18	12.09	0.21	1.01	0.01	5.18E-01
Mtr.10985.1.S1_at	8.923497669	8.942066079	8.841647081	9.688764711	9.559215758	9.735969004	8.90	0.05	9.66	0.09	1.09	0.12	7.92E-04
Mtr.10986.1.S1_at	10.59329266	10.36605088	9.564630129	9.416873095	9.810926361	10.18601471	10.17	0.54	9.80	0.38	0.96	-0.05	3.94E-01
Mtr.10987.1.S1_at	8.933141307	9.265136678	8.516388062	9.586191951	9.680102535	10.11213411	8.90	0.38	9.79	0.28	1.10	0.14	3.41E-02
Mtr.10988.1.S1_at	9.094335346	8.849833314	9.887286291	10.09748546	9.951084103	9.575089342	9.28	0.54	9.87	0.27	1.06	0.09	1.88E-01
Mtr.10989.1.S1_at	12.72977433	12.97083713	12.82804695	10.876289	10.55970228	11.00743367	12.84	0.12	10.81	0.23	0.84	-0.25	8.34E-04
Mtr.1099.1.S1_s_at	2.059705898	2.071581939	2.055972336	2.071420576	2.067926535	2.064128348	2.06	0.01	2.07	0.00	1.00	0.00	3.77E-01
Mtr.10990.1.S1_at	5.320820166	4.73723754	8.65576325	7.22230052	6.03264834	5.886211491	6.24	2.11	6.38	0.73	1.02	0.03	9.21E-01
Mtr.10991.1.S1_at	9.668279087	9.487324208	9.289540251	9.831966431	10.18427734	10.44038141	9.48	0.19	10.15	0.31	1.07	0.10	4.14E-02
Mtr.10992.1.S1_at	7.391806237	6.814634059	9.152386508	2.733700109	3.122446038	3.244982197	7.79	1.22	3.03	0.27	0.39	-1.36	1.75E-02
Mtr.10993.1.S1_at	8.520938338	8.258263288	5.792518661	8.404211102	8.850282375	8.714211182	7.52	1.51	8.66	0.23	1.15	0.20	3.22E-01
Mtr.10994.1.S1_at	7.84241721	7.629677829	9.096895722	9.496586507	9.151388263	9.045711402	8.19	0.79	9.23	0.24	1.13	0.17	1.42E-01
Mtr.10995.1.S1_at	9.864598834	10.36726974	7.677086876	6.423086013	6.491863021	6.722031347	9.30	1.43	6.55	0.16	0.70	-0.51	7.75E-02
Mtr.10996.1.S1_at	7.696253771	8.054116862	6.035281518	6.631818948	7.456380613	7.66686383	7.26	1.08	7.25	0.55	1.00	0.00	9.89E-01
Mtr.10998.1.S1_at	9.598703792	9.765401327	8.954808876	8.380749625	8.506541713	8.27646258	9.44	0.43	8.39	0.12	0.89	-0.17	4.31E-02
Mtr.10999.1.S1_at	12.71755726	13.00041488	11.71989119	11.0903531	11.30897436	11.20155571	12.48	0.67	11.20	0.11	0.90	-0.16	7.75E-02
Mtr.11.1.S1_at	2.297266792	2.335676712	2.263511317	2.252301249	2.269429727	2.270500621	2.30	0.04	2.26	0.01	0.98	-0.02	2.33E-01
Mtr.110.1.S1_s_at	2.779016699	3.117606089	2.684583056	2.671640843	2.669845375	2.706209493	2.86	0.23	2.68	0.02	0.94	-0.09	3.08E-01
Mtr.1100.1.S1_at	2.376732157	2.433228391	2.363765194	2.371122772	2.355731753	2.385233201	2.39	0.04	2.37	0.01	0.99	-0.01	4.45E-01
Mtr.11000.1.S1_at	2.402979374	2.407050952	2.372812878	2.381151342	2.396200303	2.354338264	2.39	0.02	2.38	0.02	0.99	-0.01	3.56E-01
Mtr.11001.1.S1_at	2.162275249	2.167209969	2.154178672	2.253117622	2.161202414	2.16366913	2.16	0.01	2.19	0.05	1.01	0.02	4.08E-01
Mtr.11002.1.S1_s_at	8.515339206	8.396240274	9.068080145	9.428515574	9.780102707	9.711056968	8.66	0.36	9.64	0.19	1.11	0.15	2.45E-02
Mtr.11003.1.S1_at	10.36737301	10.24996253	9.54370712	9.949378535	10.24579839	10.42687646	10.05	0.45	10.21	0.24	1.02	0.02	6.35E-01
Mtr.11004.1.S1_s_at	5.747241181	5.963988323	7.63464266	5.781004619	5.508238064	5.345113526	6.45	1.03	5.54	0.22	0.86	-0.22	2.66E-01
Mtr.11005.1.S1_at	12.23750647	12.21430269	12.0328538	12.12287589	12.05370403	11.91239224	12.16	0.11	12.03	0.11	0.99	-0.02	2.15E-01
Mtr.11006.1.S1_at	10.03498572	9.994348688	9.465396754	11.290903	11.63734288	11.24225714	9.83	0.32	11.39	0.22	1.16	0.21	3.44E-03
Mtr.11007.1.S1_at	6.705947566	6.919720948	7.595918674	5.236588948	4.574937093	5.214534502	7.07	0.46	5.01	0.38	0.71	-0.50	4.48E-03
Mtr.11008.1.S1_at	9.607449435	9.583104661	9.409479326	9.620082219	9.529826343	9.579048724	9.53	0.11	9.58	0.05	1.00	0.01	5.75E-01
Mtr.11008.1.S1_x_at	9.535663727	9.689555013	9.986242667	9.708817691	9.348086568	9.001993409	9.74	0.23	9.35	0.35	0.96	-0.06	2.01E-01
Mtr.11009.1.S1_at	12.24078075	11.90106651	13.41864184	13.37361201	13.438586	13.32289438	12.52	0.80	13.38	0.06	1.07	0.10	2.02E-01
Mtr.1101.1.S1_at	4.217830517	5.046842691	5.22424763	5.129638462	5.730846798	5.584949424	4.83	0.54	5.48	0.31	1.14	0.18	1.61E-01
Mtr.1101.1.S1_s_at	7.356288107	7.649389305	6.943670147	7.102852717	6.949200998	6.693444397	7.32	0.35	6.92	0.21	0.95	-0.08	1.83E-01
Mtr.11010.1.S1_at	11.15286886	11.12111152	9.776688741	10.31309304	10.56442473	10.7670518	10.68	0.79	10.55	0.23	0.99	-0.02	7.98E-01
Mtr.11011.1.S1_at	12.53010633	12.90150487	11.73662386	8.090234458	7.93675923	8.26026034	12.39	0.60	8.10	0.16	0.65	-0.61	4.00E-03
Mtr.11012.1.S1_at	2.543319977	2.607930862	5.977523167	5.385411332	4.078772433	2.733655305	3.71	1.96	4.07	1.33	1.10	0.13	8.09E-01
Mtr.11013.1.S1_at	4.795974622	4.368203147	6.896005244	8.030813126	7.511681849	6.74936169	5.35	1.35	7.43	0.64	1.39	0.47	9.99E-02
Mtr.11014.1.S1_at	9.701313468	9.663410414	8.490994462	9.23524965	9.536107462	9.801905851	9.29	0.69	9.52	0.28	1.03	0.04	6.21E-01
Mtr.11015.1.S1_at	2.378278204	2.384679348	6.569265659	7.521968923	6.996159994	6.72992826	3.78	2.42	7.08	0.40	1.88	0.91	1.38E-01
Mtr.11016.1.S1_at	6.882161559	6.612858163	7.573676939	7.58762127	7.311889099	7.762156845	7.02	0.50	7.55	0.23	1.08	0.11	1.97E-01
Mtr.11017.1.S1_at	7.491042128	7.652105132	6.896211598	7.979887806	8.816226557	8.741860682	7.35	0.40	8.51	0.46	1.16	0.21	3.07E-02
Mtr.11018.1.S1_s_at	8.54609228	8.200230335	8.593689649	7.066737631	5.686263196	5.309231177	8.45	0.21	6.02	0.93	0.71	-0.49	3.93E-02
Mtr.11019.1.S1_at	10.388871	10.74647843	9.284527928	10.36193742	10.55021013	10.67423779	10.14	0.76	10.53	0.16	1.04	0.05	4.72E-01
Mtr.1102.1.S1_at	2.376712714	2.585277522	2.310134236	3.222208514	3.272485167	3.204486876	2.42	0.14	3.23	0.04	1.33	0.42	7.49E-03
Mtr.11020.1.S1_at	11.55860454	11.48941126	10.46726434	11.55028508	11.89784076	12.02932454	11.17	0.61	11.83	0.25	1.06	0.08	1.97E-01
Mtr.11021.1.S1_at	9.940561029	10.00572996	8.832492335	6.206998202	6.104245411	5.696703231	9.59	0.66	6.00	0.27	0.63	-0.68	5.02E-03
Mtr.11022.1.S1_at	7.276253416	8.948397402	10.41667515	9.427169817	9.964332301	9.360981137	8.88	1.57	9.58	0.33	1.08	0.11	5.21E-01
Mtr.11023.1.S1_at	2.671191109	2.493361242	4.431498143	4.697442083	4.681492095	5.151717022	3.20	1.07	4.84	0.27	1.51	0.60	1.09E-01
Mtr.11024.1.S1_at	9.191900635	9.224000535	8.356231219	8.877328028	9.221391371	9.382236108	8.92	0.49	9.16	0.26	1.03	0.04	5.14E-01
Mtr.11025.1.S1_at	5.539095592	4.593227179	5.680228679	4.513268675	4.003396625	5.075770093	5.27	0.59	4.53	0.54	0.86	-0.22	1.84E-01
Mtr.11026.1.S1_at	7.813619281	7.579320647	6.720446214	7.777389814	7.620745903	8.10216049	7.37	0.58	7.83	0.25	1.06	0.09	2.99E-01
Mtr.11027.1.S1_at	2.87986217	2.769979351	7.812031296	8.345123574	8.037108881	7.785811061	4.49	2.88	8.06	0.28	1.80	0.84	1.64E-01
Mtr.11028.1.S1_at	6.676676792	6.725651108	9.688082272	8.868693371	8.524537538	8.433582244	7.70	1.72	8.61	0.23	1.12	0.16	4.57E-01
Mtr.11029.1.S1_at	11.39476783	11.65774511	10.60570805	8.233831285	8.270921348	8.460960771	11.22	0.55	8.32	0.12	0.74	-0.43	9.07E-03
Mtr.1103.1.S1_at	2.304428427	2.305784417	2.27473209	2.300268332	2.281559717	2.308955514	2.29	0.02	2.30	0.01	1.00	0.00	8.88E-01
Mtr.11030.1.S1_at	7.638881881	7.080215168	8.885642417	8.892239101	8.302092252	8.263722168	7.87	0.92	8.49	0.35	1.08	0.11	3.70E-01
Mtr.11031.1.S1_at	2.979164233	2.868221256	3.717298138	2.976239815	3.51110339	3.519218341	3.19	0.46	3.34	0.31	1.05	0.07	6.74E-01
Mtr.11031.1.S1_s_at	6.410131113	6.631686021	7.059654444	6.609198285	6.552077757	6.400329991	6.70	0.33	6.52	0.11	0.97	-0.04	4.50E-01
Mtr.11032.1.S1_at	9.607277006	9.655039063	9.817350398	11.26665323	11.6456467	11.5300497	9.69	0.11	11.48	0.19	1.18	0.24	6.11E-04
Mtr.11033.1.S1_at	5.639268583	5.345011614	8.823296498	8.087183318	7.753407897	7.679260296	6.60	1.93	7.84	0.22	1.19	0.25	3.82E-01
Mtr.11034.1.S1_at	2.28068033	2.723980273	2.245028218	2.259105067	2.262136275	2.250931154	2.42	0.27	2.26	0.01	0.93	-0.10	4.10E-01
Mtr.11035.1.S1_at	12.02867945	11.82266269	12.59207228	12.92290019	12.88483617	12.89117722	12.15	0.40	12.90	0.02	1.06	0.09	8.18E-02
Mtr.11036.1.S1_at	9.832340536	10.21198854	9.70016347	9.396497337	9.303126466	9.320738612	9.91	0.27	9.34	0.05	0.94	-0.09	5.99E-02
Mtr.11037.1.S1_at	8.493509145	8.653237939	8.934417512	8.635500607	8.72356981	8.982002671	8.69	0.22	8.78	0.18	1.01	0.01	6.30E-01
Mtr.11038.1.S1_at	10.4854738	10.69945299	9.789132612	10.4884878	10.898686	11.22917737	10.32	0.48	10.87	0.37	1.05	0.07	1.95E-01
Mtr.11039.1.S1_at	10.03981847	10.08375621	9.651874624	8.957855853	9.20207829	9.424885753	9.93	0.24	9.19	0.23	0.93	-0.11	1.92E-02
Mtr.1104.1.S1_at	2.352220415	2.368791419	2.312811066	2.338796726	2.464744097	2.331990951	2.34	0.03	2.38	0.07	1.01	0.02	5.24E-01
Mtr.11040.1.S1_s_at	6.472708713	6.44523844	7.857673764	6.093654558	5.177975434	5.343949887	6.93	0.81	5.54	0.49	0.80	-0.32	7.70E-02
Mtr.11041.1.S1_at	5.267318467	5.049145494	3.63287517	3.239068743	3.137260442	3.021658322	4.65	0.89	3.13	0.11	0.67	-0.57	9.55E-02
Mtr.11042.1.S1_at	13.13915536	13.76581978	13.43991698	13.04378737	13.27771	13.58444061	13.45	0.31	13.30	0.27	0.99	-0.02	5.75E-01
Mtr.11043.1.S1_at	6.685958674	5.456047587	11.05098924	9.729368783	9.348754944	8.972981097	7.73	2.94	9.35	0.38	1.21	0.27	4.41E-01
Mtr.11044.1.S1_at	7.403152697	7.496154513	7.222295149	7.538592572	8.216445947	7.970509278	7.37	0.14	7.91	0.34	1.07	0.10	9.91E-02
Mtr.11045.1.S1_at	5.047757698	4.03748414	4.322533503	8.07010841	8.276125044	9.071760241	4.47	0.52	8.47	0.53	1.90	0.92	7.32E-04
Mtr.11046.1.S1_at	4.30024409	4.306224781	4.340633733	6.842083447	6.534298922	6.516322046	4.32	0.02	6.63	0.18	1.54	0.62	1.84E-03
Mtr.11047.1.S1_at	8.271345145	7.415528715	11.505191	9.003851622	7.756222565	7.177834402	9.06	2.16	7.98	0.93	0.88	-0.18	4.88E-01
Mtr.11048.1.S1_at	7.096948621	7.473448425	6.454044969	3.997622325	3.994231562	3.886152712	7.01	0.52	3.96	0.06	0.56	-0.82	8.62E-03
Mtr.11049.1.S1_at	9.133023021	9.305995985	8.693843474	8.887366593	8.866567835	9.098625568	9.04	0.32	8.95	0.13	0.99	-0.01	6.71E-01
Mtr.1105.1.S1_at	2.837913906	2.580367873	2.810881503	3.941787421	4.564459153	3.766690874	2.74	0.14	4.09	0.42	1.49	0.58	2.17E-02
Mtr.11050.1.S1_at	10.54740247	10.33393344	9.911599056	11.09584951	11.39341533	11.34782033	10.26	0.32	11.28	0.16	1.10	0.14	1.76E-02
Mtr.11051.1.S1_at	3.058896816	2.626536041	4.317998448	5.143765086	4.897661613	5.233443685	3.33	0.88	5.09	0.17	1.53	0.61	6.91E-02
Mtr.11052.1.S1_at	2.433623421	2.445656946	2.409096562	2.392360229	2.386653844	2.418433111	2.43	0.02	2.40	0.02	0.99	-0.02	1.06E-01
Mtr.11053.1.S1_at	9.66420487	9.864152839	10.35633335	8.700958931	8.069992078	8.956894319	9.96	0.36	8.58	0.46	0.86	-0.22	1.61E-02
Mtr.11054.1.S1_at	10.63576298	10.63343497	10.15240579	10.23494042	10.34968105	10.37695155	10.47	0.28	10.32	0.08	0.99	-0.02	4.43E-01
Mtr.11055.1.S1_at	3.281949009	4.185362439	3.893866303	2.872734141	2.841330538	3.059497658	3.79	0.46	2.92	0.12	0.77	-0.37	7.54E-02
Mtr.11056.1.S1_at	10.54534124	10.52130851	9.737144897	10.74599153	11.40777452	11.63641114	10.27	0.46	11.26	0.46	1.10	0.13	5.73E-02
Mtr.11057.1.S1_at	2.596880021	2.626130313	5.536798032	5.326980279	5.281651462	2.847778513	3.59	1.69	4.49	1.42	1.25	0.32	5.20E-01
Mtr.11058.1.S1_at	3.788919944	4.306116537	4.130527696	2.75127353	2.464835519	2.632479804	4.08	0.26	2.62	0.14	0.64	-0.64	3.10E-03
Mtr.11059.1.S1_at	11.26492266	11.46261154	10.85945989	11.06067485	11.08396854	11.18204026	11.20	0.31	11.11	0.06	0.99	-0.01	6.76E-01
Mtr.1106.1.S1_at	9.037132496	8.955598842	7.919421725	8.671915272	9.457400637	9.550164497	8.64	0.62	9.23	0.48	1.07	0.10	2.69E-01
Mtr.11060.1.S1_at	2.2816271	2.640215943	2.247486891	2.261400744	2.296892505	2.240759523	2.39	0.22	2.27	0.03	0.95	-0.08	4.30E-01
Mtr.11061.1.S1_at	3.233775222	2.696659313	8.358472851	6.73664835	5.653392812	5.776060261	4.76	3.13	6.06	0.59	1.27	0.35	5.50E-01
Mtr.11062.1.S1_at	10.74179891	10.91684202	10.61311849	9.678533141	9.548358022	9.771790695	10.76	0.15	9.67	0.11	0.90	-0.15	8.56E-04
Mtr.11063.1.S1_at	11.28101631	11.31148207	10.81680663	10.16682206	9.968548979	10.05984539	11.14	0.28	10.07	0.10	0.90	-0.15	1.35E-02
Mtr.11064.1.S1_at	8.943211859	8.634743662	9.143439695	10.43157779	11.03394033	10.96647695	8.91	0.26	10.81	0.33	1.21	0.28	1.78E-03
Mtr.11065.1.S1_at	10.49735546	10.72974636	8.926058597	9.005592274	9.012341943	9.224603376	10.05	0.98	9.08	0.12	0.90	-0.15	2.28E-01
Mtr.11066.1.S1_at	12.78408076	13.01952575	12.87362059	11.50510983	11.67686408	11.51111354	12.89	0.12	11.56	0.10	0.90	-0.16	1.48E-04
Mtr.11066.1.S1_s_at	13.94155989	14.13983436	14.18720503	12.78331018	12.6673101	12.44812944	14.09	0.13	12.63	0.17	0.90	-0.16	4.29E-04
Mtr.11067.1.S1_at	2.335303446	2.344220017	8.332106002	5.41086918	3.144229303	4.503287748	4.34	3.46	4.35	1.14	1.00	0.01	9.95E-01
Mtr.11068.1.S1_at	8.229088809	7.881796361	7.150544898	7.874523422	8.465018608	8.611126495	7.75	0.55	8.32	0.39	1.07	0.10	2.29E-01
Mtr.11069.1.S1_at	10.14386285	10.35959136	9.66104534	9.561784121	10.0707189	10.13390356	10.05	0.36	9.92	0.31	0.99	-0.02	6.55E-01
Mtr.1107.1.S1_at	2.418760064	2.428553195	3.739828211	10.02663693	10.22583731	9.547637911	2.86	0.76	9.93	0.35	3.47	1.80	9.80E-04
Mtr.11070.1.S1_s_at	2.632747719	2.663175776	2.364228798	2.621370454	2.362307824	2.548457513	2.55	0.16	2.51	0.13	0.98	-0.02	7.46E-01
Mtr.11071.1.S1_at	2.558068341	2.761736825	3.421697707	3.719124504	3.216892831	3.351075053	2.91	0.45	3.43	0.26	1.18	0.23	1.80E-01
Mtr.11071.1.S1_s_at	3.590569275	3.931887298	5.38768995	6.371124024	5.860804355	5.472911785	4.30	0.95	5.90	0.45	1.37	0.46	8.31E-02
Mtr.11072.1.S1_at	10.26734107	9.988990009	11.04377539	9.540471474	8.836141098	8.001682067	10.43	0.55	8.79	0.77	0.84	-0.25	4.52E-02
Mtr.11073.1.S1_at	6.059097137	6.259772117	6.505380127	11.0738362	11.28515251	11.48036045	6.27	0.22	11.28	0.20	1.80	0.85	9.52E-06
Mtr.11074.1.S1_at	6.061905036	5.184018672	5.723757932	6.562371761	6.43846708	6.5219365	5.66	0.44	6.51	0.06	1.15	0.20	7.68E-02
Mtr.11075.1.S1_s_at	4.704372344	4.848828912	6.626685731	7.720618823	7.746013925	7.294780258	5.39	1.07	7.59	0.25	1.41	0.49	6.40E-02
Mtr.11076.1.S1_at	8.928183321	8.007994816	9.245240758	5.882833846	6.371635305	5.855584978	8.73	0.64	6.04	0.29	0.69	-0.53	8.86E-03
Mtr.11077.1.S1_at	9.083887724	9.388150889	8.121018291	8.424100703	8.995315814	9.114222572	8.86	0.66	8.84	0.37	1.00	0.00	9.67E-01
Mtr.11078.1.S1_at	7.978756927	8.132985929	7.75862447	8.384974795	8.684078286	8.639762858	7.96	0.19	8.57	0.16	1.08	0.11	1.35E-02
Mtr.11079.1.S1_at	9.260144094	9.406131962	8.527287312	8.996215321	9.012689539	9.169443635	9.06	0.47	9.06	0.10	1.00	0.00	9.87E-01
Mtr.1108.1.S1_at	4.446156865	3.394711623	3.878500773	4.754493358	4.750975244	4.984701929	3.91	0.53	4.83	0.13	1.24	0.31	8.52E-02
Mtr.11080.1.S1_s_at	11.19173224	10.49674097	9.904473118	7.838856429	8.571718578	7.857256454	10.53	0.64	8.09	0.42	0.77	-0.38	8.21E-03
Mtr.11081.1.S1_at	8.535391419	8.68779317	7.881993575	7.073559882	7.536996626	7.357831904	8.37	0.43	7.32	0.23	0.88	-0.19	3.22E-02
Mtr.11082.1.S1_at	7.840414854	7.660511003	7.369238059	10.16707782	10.68742339	10.74040785	7.62	0.24	10.53	0.32	1.38	0.47	3.40E-04
Mtr.11083.1.S1_at	8.836059966	8.524281725	7.990260939	9.602721987	10.47512051	10.41270866	8.45	0.43	10.16	0.49	1.20	0.27	1.06E-02
Mtr.11084.1.S1_s_at	3.753798885	3.772555609	6.810122654	5.495733046	5.797794664	5.795593919	4.78	1.76	5.70	0.17	1.19	0.25	4.62E-01
Mtr.11085.1.S1_at	13.860888	14.27128592	10.64781006	9.774160551	11.93764442	10.83744069	12.93	1.98	10.85	1.08	0.84	-0.25	2.07E-01
Mtr.11086.1.S1_at	11.79622848	11.79387395	11.66914284	10.86032772	10.10668938	10.05702149	11.75	0.07	10.34	0.45	0.88	-0.18	2.96E-02
Mtr.11087.1.S1_at	8.455302363	8.235874096	9.423265971	8.572648685	8.473982418	8.156567596	8.70	0.63	8.40	0.22	0.97	-0.05	5.00E-01
Mtr.11088.1.S1_at	4.523807573	4.73320423	6.007130861	7.719879991	7.989536068	7.544843213	5.09	0.80	7.75	0.22	1.52	0.61	2.24E-02
Mtr.11089.1.S1_at	8.297723643	8.157962598	7.210348499	7.99423776	8.192987683	8.570306094	7.89	0.59	8.25	0.29	1.05	0.07	4.12E-01
Mtr.1109.1.S1_at	3.589841443	3.666667388	3.758841258	3.088187814	3.082745023	3.044774833	3.67	0.08	3.07	0.02	0.84	-0.26	4.07E-03
Mtr.11091.1.S1_at	9.826368551	9.591790345	9.674479548	10.89735843	11.39175329	11.30146151	9.70	0.12	11.20	0.26	1.15	0.21	3.88E-03
Mtr.11092.1.S1_at	8.399703258	8.523471538	7.915625516	7.468966573	7.417804925	7.445982506	8.28	0.32	7.44	0.03	0.90	-0.15	4.51E-02
Mtr.11094.1.S1_at	10.44815525	10.63257844	9.484921957	9.129805657	9.495656857	9.721343635	10.19	0.62	9.45	0.30	0.93	-0.11	1.62E-01
Mtr.11095.1.S1_at	7.746121083	7.878052715	7.087104071	6.576038989	7.214676719	7.44365949	7.57	0.42	7.08	0.45	0.93	-0.10	2.40E-01
Mtr.11096.1.S1_at	11.88767908	11.61148611	12.14289163	11.80325619	12.1030439	12.14887139	11.88	0.27	12.02	0.19	1.01	0.02	5.08E-01
Mtr.11097.1.S1_at	3.30968812	2.996028172	2.932781641	3.242363621	2.976092868	2.729782838	3.08	0.20	2.98	0.26	0.97	-0.05	6.36E-01
Mtr.11098.1.S1_x_at	2.673937315	2.764729257	2.6865612	2.611958626	2.589101533	2.588386276	2.71	0.05	2.60	0.01	0.96	-0.06	5.03E-02
Mtr.11099.1.S1_at	3.676024831	2.84794057	4.420286636	4.515152367	5.739294495	3.938829492	3.65	0.79	4.73	0.92	1.30	0.38	1.98E-01
Mtr.111.1.S1_at	4.088709085	4.229367158	4.406463507	3.135183666	2.923348097	2.685056194	4.24	0.16	2.91	0.23	0.69	-0.54	1.77E-03
Mtr.1110.1.S1_at	2.377588221	2.747483293	2.315296901	4.632381524	5.279349947	5.291414099	2.48	0.23	5.07	0.38	2.04	1.03	1.29E-03
Mtr.11100.1.S1_at	10.79988904	11.00534958	10.52506281	10.84380112	11.05612489	10.98929884	10.78	0.24	10.96	0.11	1.02	0.02	3.15E-01
Mtr.11101.1.S1_at	2.624841273	2.808192477	2.394066464	2.647485362	2.395126237	2.39300189	2.61	0.21	2.48	0.15	0.95	-0.07	4.29E-01
Mtr.11102.1.S1_at	7.988539767	7.947817013	7.270020131	6.763423934	7.388974631	7.420120894	7.74	0.40	7.19	0.37	0.93	-0.11	1.61E-01
Mtr.11103.1.S1_at	8.396187569	8.712062045	6.689691813	5.66974918	6.622168148	7.299662582	7.93	1.09	6.53	0.82	0.82	-0.28	1.55E-01
Mtr.11104.1.S1_s_at	10.01679337	9.907249642	11.09673596	8.7283331	8.404560991	7.877373889	10.34	0.66	8.34	0.43	0.81	-0.31	1.60E-02
Mtr.11105.1.S1_at	2.306403613	2.294292272	4.921002935	5.480858322	4.859933154	4.551096827	3.17	1.51	4.96	0.47	1.56	0.65	1.69E-01
Mtr.11106.1.S1_at	11.45308252	11.62127217	11.12230837	11.34433069	11.24462482	11.31062586	11.40	0.25	11.30	0.05	0.99	-0.01	5.71E-01
Mtr.11107.1.S1_at	5.256639488	5.944056959	4.511426614	4.847189949	5.102806985	5.793996872	5.24	0.72	5.25	0.49	1.00	0.00	9.84E-01
Mtr.11108.1.S1_at	7.565059657	6.995762811	10.1760953	9.566475538	9.132688723	8.701413539	8.25	1.70	9.13	0.43	1.11	0.15	4.63E-01
Mtr.11109.1.S1_at	6.049049404	5.840234693	7.176731407	4.380288128	4.203305745	5.274499535	6.36	0.72	4.62	0.57	0.73	-0.46	3.31E-02
Mtr.1111.1.S1_x_at	2.285236782	2.291509534	2.26524545	2.265524763	2.266588608	2.261777623	2.28	0.01	2.26	0.00	0.99	-0.01	1.77E-01
Mtr.11110.1.S1_at	4.045441315	3.891247771	2.990858431	2.760174103	2.677561364	2.661887816	3.64	0.57	2.70	0.05	0.74	-0.43	1.02E-01
Mtr.11111.1.S1_at	10.77280945	10.53403175	11.91557509	11.94471755	11.62343707	11.84801118	11.07	0.74	11.81	0.16	1.07	0.09	2.25E-01
Mtr.11112.1.S1_at	2.257295071	2.263481029	5.368200521	4.721892697	4.217159295	4.068639897	3.30	1.79	4.34	0.34	1.32	0.40	4.22E-01
Mtr.11113.1.S1_at	8.523607537	8.635025841	8.859174723	9.451012045	9.616772481	9.642775342	8.67	0.17	9.57	0.10	1.10	0.14	3.13E-03
Mtr.11113.1.S1_s_at	9.24516713	9.289049695	9.486154621	10.28285958	10.1997032	10.11337468	9.34	0.13	10.20	0.08	1.09	0.13	1.26E-03
Mtr.11114.1.S1_at	10.50875883	10.62397532	9.77059007	10.42059217	10.98782171	10.99083987	10.30	0.46	10.80	0.33	1.05	0.07	2.10E-01
Mtr.11115.1.S1_at	13.88079129	13.56541933	13.25986545	14.02180539	14.19906246	14.47433863	13.57	0.31	14.23	0.23	1.05	0.07	4.53E-02
Mtr.11116.1.S1_at	6.861269466	6.35926432	8.666043326	8.667777258	7.698449098	7.924819819	7.30	1.21	8.10	0.51	1.11	0.15	3.77E-01
Mtr.11117.1.S1_at	2.579524976	2.428609705	3.07511037	2.410721938	2.407684971	2.368165162	2.69	0.34	2.40	0.02	0.89	-0.17	2.65E-01
Mtr.11118.1.S1_at	10.07674656	10.47542978	9.879478881	6.793752127	6.589460698	6.272125474	10.14	0.30	6.55	0.26	0.65	-0.63	1.16E-04
Mtr.11119.1.S1_at	2.983312272	3.266711526	3.011520886	2.964780368	3.81999854	2.969703382	3.09	0.16	3.25	0.49	1.05	0.07	6.29E-01
Mtr.1112.1.S1_at	2.489379649	2.505859216	2.477390788	2.480672809	2.478201872	2.451242705	2.49	0.01	2.47	0.02	0.99	-0.01	1.73E-01
Mtr.11120.1.S1_at	11.06960273	10.60281882	11.4527988	11.63016817	11.89535436	11.6112955	11.04	0.43	11.71	0.16	1.06	0.09	9.83E-02
Mtr.11121.1.S1_at	9.766116675	9.250700318	10.25932446	10.46564452	10.21766743	9.651516877	9.76	0.50	10.11	0.42	1.04	0.05	4.05E-01
Mtr.11122.1.S1_at	2.260373064	2.267846754	2.238760912	2.258969665	2.268417997	2.251203724	2.26	0.02	2.26	0.01	1.00	0.00	7.24E-01
Mtr.11123.1.S1_at	11.25158209	11.36097048	10.09082129	10.28317027	10.83724943	10.91882123	10.90	0.70	10.68	0.35	0.98	-0.03	6.59E-01
Mtr.11124.1.S1_at	10.89596702	10.75594196	10.25870441	11.35502072	11.56472686	11.80059596	10.64	0.33	11.57	0.22	1.09	0.12	2.06E-02
Mtr.11125.1.S1_at	8.35855973	8.595527972	7.538166611	7.244091578	7.661971523	7.88196698	8.16	0.55	7.60	0.32	0.93	-0.10	2.17E-01
Mtr.11126.1.S1_at	2.635078226	2.444168059	7.088428599	5.071092322	3.841838625	3.415627876	4.06	2.63	4.11	0.86	1.01	0.02	9.76E-01
Mtr.11127.1.S1_at	9.31608235	8.91976699	8.500729333	9.781756898	10.54544959	10.53489878	8.91	0.41	10.29	0.44	1.15	0.21	1.66E-02
Mtr.11128.1.S1_at	10.23023958	10.51235097	9.480126804	6.218111077	6.355580822	6.542959136	10.07	0.53	6.37	0.16	0.63	-0.66	3.92E-03
Mtr.11129.1.S1_at	5.809401009	6.241285492	4.634353389	4.425154298	5.365003631	4.78590837	5.56	0.83	4.86	0.47	0.87	-0.19	2.89E-01
Mtr.1113.1.S1_at	2.627503736	2.525078664	2.495745125	2.498474349	2.500973498	2.886539281	2.55	0.07	2.63	0.22	1.03	0.04	6.08E-01
Mtr.1113.1.S1_x_at	2.572208791	2.578241355	2.50487975	2.557879911	2.550151255	3.059847082	2.55	0.04	2.72	0.29	1.07	0.09	4.18E-01
Mtr.11130.1.S1_at	6.555383489	7.087601044	4.599204582	2.551112261	2.175374145	2.525914386	6.08	1.31	2.42	0.21	0.40	-1.33	3.72E-02
Mtr.11131.1.S1_at	10.62626062	10.78301071	9.31183721	10.02291051	10.64272952	10.63723421	10.24	0.81	10.43	0.36	1.02	0.03	7.31E-01
Mtr.11132.1.S1_at	10.82344745	10.40574847	11.302268	10.0331445	10.36193153	10.36530523	10.84	0.45	10.25	0.19	0.95	-0.08	1.37E-01
Mtr.11133.1.S1_at	9.29015801	9.055269904	9.164601998	9.52749465	9.268472804	9.265019288	9.17	0.12	9.35	0.15	1.02	0.03	1.75E-01
Mtr.11134.1.S1_at	11.28953723	11.40089705	10.79898183	11.11235038	11.35398484	11.27250143	11.16	0.32	11.25	0.12	1.01	0.01	7.07E-01
Mtr.11135.1.S1_at	2.185294458	2.190053061	2.173296422	2.177818739	2.187213449	2.185389718	2.18	0.01	2.18	0.00	1.00	0.00	9.24E-01
Mtr.11136.1.S1_at	8.696998422	8.314451696	7.876087864	9.05488592	9.456007713	9.858027624	8.30	0.41	9.46	0.40	1.14	0.19	2.49E-02
Mtr.11137.1.S1_at	3.040897717	3.078341978	6.289273267	6.987236529	7.308863528	7.252131665	4.14	1.86	7.18	0.17	1.74	0.80	1.04E-01
Mtr.11138.1.S1_at	6.436357462	5.922799873	7.581347813	3.973397771	2.450336298	2.814819473	6.65	0.85	3.08	0.80	0.46	-1.11	6.11E-03
Mtr.11139.1.S1_at	10.33299827	10.44833316	9.959256529	9.711646036	9.815158516	9.812618389	10.25	0.26	9.78	0.06	0.95	-0.07	8.02E-02
Mtr.1114.1.S1_at	2.107807974	2.114821913	3.399300097	2.090754798	2.10740623	2.983641391	2.54	0.74	2.39	0.51	0.94	-0.09	7.94E-01
Mtr.11140.1.S1_at	8.983952672	8.598340206	10.09278982	9.547205431	8.470881531	7.757494955	9.23	0.78	8.59	0.90	0.93	-0.10	4.10E-01
Mtr.11141.1.S1_at	10.0875891	10.22935836	9.602429756	9.482041416	9.459572778	9.451969917	9.97	0.33	9.46	0.02	0.95	-0.08	1.15E-01
Mtr.11142.1.S1_at	6.920666248	6.441122975	8.353975364	7.373274443	6.37546137	5.740139134	7.24	1.00	6.50	0.82	0.90	-0.16	3.78E-01
Mtr.11143.1.S1_at	2.492943968	2.405418541	2.389603529	2.378904777	2.392294174	2.355506281	2.43	0.06	2.38	0.02	0.98	-0.03	2.31E-01
Mtr.11144.1.S1_at	11.00776324	10.5680858	9.985382018	12.18750614	12.31397713	12.44172989	10.52	0.51	12.31	0.13	1.17	0.23	2.10E-02
Mtr.11145.1.S1_at	6.597028022	5.872079116	3.204399533	3.065469802	3.054392325	3.104468837	5.22	1.79	3.07	0.03	0.59	-0.76	1.73E-01
Mtr.11146.1.S1_at	5.926231924	5.968526571	4.928335578	10.51340852	11.20952983	11.44201931	5.61	0.59	11.05	0.48	1.97	0.98	3.03E-04
Mtr.11147.1.S1_at	9.184640536	9.793878854	9.28278151	10.07226564	10.36166941	10.69375914	9.42	0.33	10.38	0.31	1.10	0.14	2.16E-02
Mtr.11148.1.S1_at	9.893263962	9.607000728	7.531596651	8.231237554	9.400197688	9.149015361	9.01	1.29	8.93	0.62	0.99	-0.01	9.26E-01
Mtr.11149.1.S1_at	3.379638644	3.637911627	6.646506397	3.514607341	3.214291463	2.842920568	4.55	1.82	3.19	0.34	0.70	-0.51	3.22E-01
Mtr.1115.1.S1_at	9.079588928	9.02248894	8.318618886	9.140077927	9.504189064	9.160391606	8.81	0.42	9.27	0.20	1.05	0.07	1.92E-01
Mtr.11150.1.S1_at	8.282546294	7.72779731	8.830925213	9.622480169	10.20803975	10.06684245	8.28	0.55	9.97	0.31	1.20	0.27	1.74E-02
Mtr.11151.1.S1_at	10.99793252	11.37568225	10.69803728	10.65097063	10.8521507	11.04629738	11.02	0.34	10.85	0.20	0.98	-0.02	4.95E-01
Mtr.11152.1.S1_at	9.770930285	9.540244822	8.601003104	9.084893194	9.64391756	9.673011608	9.30	0.62	9.47	0.33	1.02	0.03	7.14E-01
Mtr.11153.1.S1_at	11.99986898	11.79116443	10.88907663	12.67023873	13.13230678	13.36369533	11.56	0.59	13.06	0.35	1.13	0.18	2.82E-02
Mtr.11154.1.S1_at	7.859779775	7.983844351	6.708609419	5.726353451	5.90979767	5.790675856	7.52	0.70	5.81	0.09	0.77	-0.37	4.99E-02
Mtr.11155.1.S1_at	10.54697991	10.07280163	10.13238407	10.34948191	9.930500947	9.773491359	10.25	0.26	10.02	0.30	0.98	-0.03	3.65E-01
Mtr.11156.1.S1_at	9.699055593	9.101283779	8.430330192	8.886684195	7.860918264	7.466735018	9.08	0.63	8.07	0.73	0.89	-0.17	1.48E-01
Mtr.11157.1.S1_at	3.073479352	3.417335629	8.1135074	6.54406098	5.773863005	5.144644105	4.87	2.82	5.82	0.70	1.20	0.26	6.21E-01
Mtr.11158.1.S1_at	3.695525757	3.595894018	7.005649449	6.432874846	5.906937534	6.146430424	4.77	1.94	6.16	0.26	1.29	0.37	3.38E-01
Mtr.11159.1.S1_at	10.28457262	10.32656338	9.442668796	11.02451989	11.35608195	11.4155461	10.02	0.50	11.27	0.21	1.12	0.17	3.43E-02
Mtr.1116.1.S1_at	2.764680759	2.801912297	2.649973277	2.705973129	2.66044904	2.676226089	2.74	0.08	2.68	0.02	0.98	-0.03	3.32E-01
Mtr.11160.1.S1_at	2.532354081	2.542567614	2.472351289	2.480664306	2.50587966	2.506023856	2.52	0.04	2.50	0.01	0.99	-0.01	5.02E-01
Mtr.11161.1.S1_at	5.688036198	4.725418828	9.015969911	7.070071579	5.917955218	6.115868092	6.48	2.25	6.37	0.62	0.98	-0.02	9.42E-01
Mtr.11162.1.S1_at	9.388340103	9.355339047	8.756297281	6.893405854	7.546400898	7.699149693	9.17	0.36	7.38	0.43	0.81	-0.31	5.64E-03
Mtr.11163.1.S1_at	10.469019	10.08593793	11.96665276	11.53446312	10.76533338	10.18800081	10.84	0.99	10.83	0.68	1.00	0.00	9.88E-01
Mtr.11164.1.S1_at	6.995232775	6.150597994	9.102371276	9.003374476	8.545344652	8.465736994	7.42	1.52	8.67	0.29	1.17	0.23	2.87E-01
Mtr.11165.1.S1_at	2.373266276	2.515137917	5.124837873	5.080390471	4.949747637	4.677892636	3.34	1.55	4.90	0.21	1.47	0.55	2.21E-01
Mtr.11166.1.S1_at	10.666184	10.8289986	10.45646729	10.60577117	10.87572443	10.96149463	10.65	0.19	10.81	0.19	1.02	0.02	3.42E-01
Mtr.11167.1.S1_at	8.697218586	8.351006043	7.047081628	8.776228974	9.415622468	9.5038694	8.03	0.87	9.23	0.40	1.15	0.20	1.25E-01
Mtr.11168.1.S1_at	2.07958184	2.064257607	3.634260904	4.133749274	3.787954944	4.008558092	2.59	0.90	3.98	0.18	1.53	0.62	1.12E-01
Mtr.11169.1.S1_at	4.877359815	4.931639642	8.020006916	7.505577363	7.398032266	7.450000122	5.94	1.80	7.45	0.05	1.25	0.33	2.84E-01
Mtr.1117.1.S1_at	2.94894393	3.401770833	2.784596679	2.930125878	2.923573114	2.889199066	3.05	0.32	2.91	0.02	0.96	-0.06	5.52E-01
Mtr.11170.1.S1_at	11.26202346	11.69108729	9.900112316	11.29690331	12.3184591	11.58754849	10.95	0.94	11.73	0.53	1.07	0.10	2.92E-01
Mtr.11171.1.S1_at	8.4515969	8.657183327	6.936574901	5.247246252	4.997320965	5.698983509	8.02	0.94	5.31	0.36	0.66	-0.59	2.63E-02
Mtr.11172.1.S1_at	2.748730937	2.793297678	2.657024445	2.663038926	2.674018613	2.660761679	2.73	0.07	2.67	0.01	0.98	-0.04	2.36E-01
Mtr.11173.1.S1_at	8.872157563	8.939048646	9.632873205	8.865606288	8.531889144	8.338352527	9.15	0.42	8.58	0.27	0.94	-0.09	1.32E-01
Mtr.11174.1.S1_at	13.7585478	13.7392231	13.89322434	13.37323935	13.27866104	13.22189173	13.80	0.08	13.29	0.08	0.96	-0.05	1.57E-03
Mtr.11175.1.S1_at	9.263875244	8.81379317	6.968256809	8.692375545	9.363254679	9.419118176	8.35	1.22	9.16	0.40	1.10	0.13	3.70E-01
Mtr.11176.1.S1_at	10.92530677	10.89184613	9.960459448	10.84907418	11.11190655	11.185812	10.59	0.55	11.05	0.18	1.04	0.06	2.83E-01
Mtr.11177.1.S1_at	2.85044254	2.887396166	4.98160284	5.768923636	5.670935208	5.129164776	3.57	1.22	5.52	0.34	1.55	0.63	1.00E-01
Mtr.11178.1.S1_at	10.59492128	10.4874808	9.392167529	9.817571504	10.61227972	10.44739333	10.16	0.67	10.29	0.42	1.01	0.02	7.85E-01
Mtr.11179.1.S1_at	10.8016735	10.96887069	10.6799169	11.17540251	11.38737652	11.26254618	10.82	0.15	11.28	0.11	1.04	0.06	1.40E-02
Mtr.11180.1.S1_at	9.206644659	9.095729171	7.735248034	7.97827846	8.739833573	9.207564943	8.68	0.82	8.64	0.62	1.00	-0.01	9.53E-01
Mtr.11181.1.S1_at	7.631972044	7.590264343	8.511623493	9.208592809	9.002155026	8.622139929	7.91	0.52	8.94	0.30	1.13	0.18	5.42E-02
Mtr.11182.1.S1_at	11.19340945	11.2969764	10.28727821	10.25271558	10.07617695	10.31562837	10.93	0.56	10.21	0.12	0.93	-0.10	1.51E-01
Mtr.11183.1.S1_at	8.704310981	8.595405358	7.508028906	7.512946028	7.588812306	7.844763122	8.27	0.66	7.65	0.17	0.92	-0.11	2.42E-01
Mtr.11184.1.S1_at	10.55947648	10.500421	9.015974829	10.02074105	10.6331917	10.89371047	10.03	0.87	10.52	0.45	1.05	0.07	4.51E-01
Mtr.11185.1.S1_at	2.248159059	2.510850686	4.937774723	5.646611656	4.973572225	5.306856106	3.23	1.48	5.31	0.34	1.64	0.72	1.30E-01
Mtr.11186.1.S1_at	4.989528913	5.030304092	5.481501525	2.976559364	2.9723297	3.024047009	5.17	0.27	2.99	0.03	0.58	-0.79	4.82E-03
Mtr.11187.1.S1_at	8.474713032	8.660397424	6.752953753	8.007064994	8.516174131	8.307343636	7.96	1.05	8.28	0.26	1.04	0.06	6.60E-01
Mtr.11188.1.S1_at	8.644817473	7.632065251	8.966908214	8.678709732	8.956581224	8.610613264	8.41	0.70	8.75	0.18	1.04	0.06	4.97E-01
Mtr.11189.1.S1_at	9.586129423	9.813623094	8.705926874	7.354785529	7.872432628	7.850351693	9.37	0.59	7.69	0.29	0.82	-0.28	2.22E-02
Mtr.1119.1.S1_at	2.998651174	3.430915385	2.792945036	2.919313154	2.808937058	2.89150276	3.07	0.33	2.87	0.06	0.93	-0.10	3.97E-01
Mtr.11190.1.S1_at	10.7909526	10.9808562	10.57467564	10.71823984	10.4833111	10.33001288	10.78	0.20	10.51	0.20	0.97	-0.04	1.71E-01
Mtr.11191.1.S1_at	4.470364254	4.703310154	3.604267499	4.270253111	4.523767273	5.015698751	4.26	0.58	4.60	0.38	1.08	0.11	4.45E-01
Mtr.11192.1.S1_at	10.06818238	9.884956595	6.440115849	4.758100002	4.758270128	4.161250629	8.80	2.04	4.56	0.34	0.52	-0.95	6.57E-02
Mtr.11193.1.S1_at	8.857047414	9.025246318	8.403516737	8.07125036	8.49849328	8.849262266	8.76	0.32	8.47	0.39	0.97	-0.05	3.80E-01
Mtr.11194.1.S1_at	10.34336166	9.842190591	10.34027679	11.28950434	11.5029029	11.33195955	10.18	0.29	11.37	0.11	1.12	0.16	1.05E-02
Mtr.11195.1.S1_at	10.08914119	10.34228289	9.399571253	7.936783303	8.04934723	8.51120607	9.94	0.49	8.17	0.30	0.82	-0.28	9.54E-03
Mtr.11196.1.S1_at	11.41619839	11.08784144	9.884015224	11.48033042	11.84884382	11.98785138	10.80	0.81	11.77	0.26	1.09	0.12	1.62E-01
Mtr.11197.1.S1_at	12.23269826	12.68784072	11.97051379	11.044812	10.73993196	10.65731348	12.30	0.36	10.81	0.20	0.88	-0.19	7.43E-03
Mtr.11198.1.S1_at	5.062284585	4.946556584	2.849724917	5.422140755	6.454740498	6.88134771	4.29	1.25	6.25	0.75	1.46	0.54	9.34E-02
Mtr.11199.1.S1_at	8.459155955	8.508683847	7.455387277	7.04295527	7.293659731	7.559147112	8.14	0.59	7.30	0.26	0.90	-0.16	1.19E-01
Mtr.112.1.S1_at	2.635237482	2.405743321	2.343652091	2.373524709	2.366854548	2.365854953	2.46	0.15	2.37	0.00	0.96	-0.06	4.05E-01
Mtr.11200.1.S1_at	5.174674535	3.965477925	5.713629647	4.024080789	2.790364452	3.18346139	4.95	0.90	3.33	0.63	0.67	-0.57	6.96E-02
Mtr.11201.1.S1_at	10.14486023	10.08618499	9.511815884	9.916590143	10.24963956	10.34803309	9.91	0.35	10.17	0.23	1.03	0.04	3.54E-01
Mtr.11202.1.S1_s_at	8.52473381	9.030233041	10.6054324	9.888558135	9.4232305	8.654989034	9.39	1.09	9.32	0.62	0.99	-0.01	9.34E-01
Mtr.11203.1.S1_at	4.375420607	4.887600323	4.562301941	3.348242664	3.778794207	4.126211204	4.61	0.26	3.75	0.39	0.81	-0.30	4.10E-02
Mtr.11204.1.S1_at	8.401440224	8.21301356	8.004241081	8.202273801	8.241562927	8.326112834	8.21	0.20	8.26	0.06	1.01	0.01	7.10E-01
Mtr.11205.1.S1_at	2.434983862	2.439697267	2.724760412	2.892851005	2.43112158	2.842115874	2.53	0.17	2.72	0.25	1.07	0.10	3.50E-01
Mtr.11206.1.S1_at	8.770963971	8.644415943	8.421138778	6.442388259	6.80735391	6.539875202	8.61	0.18	6.60	0.19	0.77	-0.38	1.80E-04
Mtr.11207.1.S1_at	7.705399693	7.908201986	9.003294464	8.151159851	8.930932285	8.906791669	8.21	0.70	8.66	0.44	1.06	0.08	4.01E-01
Mtr.11208.1.S1_at	10.05574385	10.14812374	7.958780072	6.612563627	7.292809279	6.956364736	9.39	1.24	6.95	0.34	0.74	-0.43	6.75E-02
Mtr.11209.1.S1_at	7.590007773	7.456577754	9.247140759	9.571609642	9.678146668	9.401320821	8.10	1.00	9.55	0.14	1.18	0.24	1.25E-01
Mtr.1121.1.S1_at	2.497690146	2.067374967	2.05556647	2.069845557	2.064590006	2.06202971	2.21	0.25	2.07	0.00	0.94	-0.10	4.34E-01
Mtr.11210.1.S1_at	2.959180146	2.206260307	4.318816488	4.951604072	4.153834496	4.269947879	3.16	1.07	4.46	0.43	1.41	0.50	1.60E-01
Mtr.11211.1.S1_at	6.746213941	6.957055735	5.971452713	5.685808618	6.122149605	7.00193741	6.56	0.52	6.27	0.67	0.96	-0.06	5.89E-01
Mtr.11212.1.S1_s_at	7.940530657	8.760755194	8.384650142	8.270346171	9.198946693	9.744376465	8.36	0.41	9.07	0.75	1.08	0.12	2.41E-01
Mtr.11213.1.S1_at	6.667069729	6.396577202	7.661940759	7.703563515	7.662455887	7.247808056	6.91	0.67	7.54	0.25	1.09	0.13	2.38E-01
Mtr.11215.1.S1_at	6.750214491	5.22664359	7.60934926	8.911501221	9.278531801	8.852256198	6.53	1.21	9.01	0.23	1.38	0.47	6.56E-02
Mtr.11216.1.S1_at	5.756025214	4.697902746	8.253515431	6.868545594	6.692460086	6.357065304	6.24	1.83	6.64	0.26	1.06	0.09	7.40E-01
Mtr.11217.1.S1_at	4.309989565	2.673253213	8.763144922	9.176432996	9.306246668	9.265939561	5.25	3.15	9.25	0.07	1.76	0.82	1.59E-01
Mtr.11218.1.S1_s_at	5.318633576	4.977255365	7.930552514	6.752162164	6.091921068	5.354351935	6.08	1.62	6.07	0.70	1.00	0.00	9.93E-01
Mtr.11219.1.S1_at	2.176200143	2.066792516	4.438922883	4.301706427	4.419521385	3.328422061	2.89	1.34	4.02	0.60	1.39	0.47	2.84E-01
Mtr.1122.1.S1_s_at	8.803083242	9.296560783	7.984834057	7.647508968	7.892001543	8.074319094	8.69	0.66	7.87	0.21	0.91	-0.14	1.55E-01
Mtr.11220.1.S1_at	9.22025565	8.920679575	8.022142929	7.675421556	7.418577636	6.652041014	8.72	0.62	7.25	0.53	0.83	-0.27	3.71E-02
Mtr.11221.1.S1_at	9.502752198	9.397669797	9.515878656	10.09155834	10.31813034	10.24427916	9.47	0.06	10.22	0.12	1.08	0.11	1.88E-03
Mtr.11222.1.S1_at	3.73068676	2.793039672	6.754499696	4.201185657	3.863842278	3.565247744	4.43	2.07	3.88	0.32	0.88	-0.19	6.92E-01
Mtr.11223.1.S1_at	10.67028051	10.70307297	9.515484801	11.16469132	11.17039528	10.87209217	10.30	0.68	11.07	0.17	1.08	0.10	1.81E-01
Mtr.11224.1.S1_at	7.222390078	7.827314112	5.261790823	3.84378548	3.9736358	4.811439439	6.77	1.34	4.21	0.53	0.62	-0.69	6.53E-02
Mtr.11225.1.S1_at	9.443701438	9.464840018	9.228429866	9.701076737	9.562293832	9.479152801	9.38	0.13	9.58	0.11	1.02	0.03	1.14E-01
Mtr.11226.1.S1_at	2.066371616	2.063549477	2.053838346	2.059207588	2.055858613	2.051818013	2.06	0.01	2.06	0.00	1.00	0.00	2.83E-01
Mtr.11227.1.S1_at	9.865724408	10.11964115	9.378451127	7.460529901	7.330520252	7.941882752	9.79	0.38	7.58	0.32	0.77	-0.37	1.67E-03
Mtr.11228.1.S1_at	7.48858765	6.273412808	6.841233005	8.053487645	6.462019998	6.124117753	6.87	0.61	6.88	1.03	1.00	0.00	9.87E-01
Mtr.11229.1.S1_at	6.746555492	6.587582787	6.287489904	4.157793951	3.971913207	4.280653445	6.54	0.23	4.14	0.16	0.63	-0.66	2.82E-04
Mtr.11230.1.S1_at	2.282736946	2.302071164	9.36962857	8.473861973	8.452549179	8.434341869	4.65	4.09	8.45	0.02	1.82	0.86	2.48E-01
Mtr.11232.1.S1_at	4.294848754	3.891602561	7.895546229	7.174634183	6.637669231	6.134068895	5.36	2.20	6.65	0.52	1.24	0.31	4.19E-01
Mtr.11233.1.S1_at	9.474931425	9.492589682	7.83257758	8.595645146	8.941096037	9.237091609	8.93	0.95	8.92	0.32	1.00	0.00	9.89E-01
Mtr.11234.1.S1_at	5.800580857	5.822715662	7.957605282	6.678340023	6.258805375	6.064725247	6.53	1.24	6.33	0.31	0.97	-0.04	8.16E-01
Mtr.11235.1.S1_at	3.893754992	2.487356303	2.588721851	2.426300179	2.420862118	2.409508446	2.99	0.78	2.42	0.01	0.81	-0.31	3.34E-01
Mtr.11236.1.S1_at	8.262656599	9.981656299	9.161719004	9.403347475	9.341415826	10.33009487	9.14	0.86	9.69	0.55	1.06	0.09	4.08E-01
Mtr.11237.1.S1_at	2.157908535	2.466657216	2.139263288	2.17322335	2.169161897	2.146534074	2.25	0.18	2.16	0.01	0.96	-0.06	4.79E-01
Mtr.11238.1.S1_at	7.90455952	8.006311532	7.210942699	8.893660679	9.223350042	9.399449955	7.71	0.43	9.17	0.26	1.19	0.25	1.24E-02
Mtr.11239.1.S1_at	10.16387	10.22584858	9.072083717	9.577095391	9.911229305	10.30615328	9.82	0.65	9.93	0.36	1.01	0.02	8.12E-01
Mtr.1124.1.S1_at	6.332255584	6.496930112	6.485805151	8.726955084	8.788430835	8.69796764	6.44	0.09	8.74	0.05	1.36	0.44	4.39E-05
Mtr.1124.1.S1_s_at	5.986509164	5.47356815	6.96437392	8.849514527	8.640673496	8.508508892	6.14	0.76	8.67	0.17	1.41	0.50	2.41E-02
Mtr.11240.1.S1_at	6.688175425	6.328363307	5.584939296	9.895866658	9.686550508	10.08058036	6.20	0.56	9.89	0.20	1.59	0.67	3.85E-03
Mtr.11241.1.S1_at	3.127532071	2.991825254	2.728317731	2.87941861	2.773824495	2.964379254	2.95	0.20	2.87	0.10	0.97	-0.04	5.98E-01
Mtr.11242.1.S1_at	8.797752248	8.539260656	7.542962613	12.18943561	12.12837901	11.96055037	8.29	0.66	12.09	0.12	1.46	0.54	8.37E-03
Mtr.11243.1.S1_at	5.834732952	5.251218823	6.67010396	5.880775647	5.721636998	5.873907182	5.92	0.71	5.83	0.09	0.98	-0.02	8.43E-01
Mtr.11244.1.S1_at	2.343909986	2.349170296	3.027900472	3.714155142	3.171341445	2.340612051	2.57	0.39	3.08	0.69	1.19	0.26	3.51E-01
Mtr.11245.1.S1_at	9.622562458	9.48917015	10.29676328	6.31727506	6.854970902	7.401642282	9.80	0.43	6.86	0.54	0.70	-0.52	2.19E-03
Mtr.11246.1.S1_at	8.770594374	8.776579643	7.186770006	8.880313032	9.646119987	9.946597193	8.24	0.92	9.49	0.55	1.15	0.20	1.29E-01
Mtr.11247.1.S1_at	10.59044845	10.88794441	9.554852412	9.841403343	10.69258894	10.79186689	10.34	0.70	10.44	0.52	1.01	0.01	8.57E-01
Mtr.11248.1.S1_at	2.504734984	2.489659553	2.492291263	2.482493809	2.492190427	2.469821318	2.50	0.01	2.48	0.01	0.99	-0.01	1.60E-01
Mtr.11249.1.S1_s_at	8.768720327	9.055594201	9.050878969	9.437316985	8.388802718	8.717046811	8.96	0.16	8.85	0.54	0.99	-0.02	7.60E-01
Mtr.1125.1.S1_at	2.41501868	2.432057857	2.398819549	2.346552157	2.333845849	2.320566728	2.42	0.02	2.33	0.01	0.97	-0.05	3.15E-03
Mtr.11250.1.S1_at	9.963325177	9.097751509	9.563776527	9.116764456	8.378933012	8.977956533	9.54	0.43	8.82	0.39	0.92	-0.11	1.01E-01
Mtr.11251.1.S1_at	4.91956628	3.822401368	7.603307101	7.184142153	7.168797574	6.78178208	5.45	1.95	7.04	0.23	1.29	0.37	2.90E-01
Mtr.11252.1.S1_s_at	2.969690892	2.714165548	4.353556824	3.818698083	2.676623977	2.624023807	3.35	0.88	3.04	0.68	0.91	-0.14	6.60E-01
Mtr.11253.1.S1_at	8.73517928	8.427017118	5.730145808	5.147272788	5.522858993	5.907566668	7.63	1.65	5.53	0.38	0.72	-0.47	1.52E-01
Mtr.11255.1.S1_at	2.662284586	2.930741099	2.56897762	2.764903854	3.139018592	2.739752223	2.72	0.19	2.88	0.22	1.06	0.08	3.96E-01
Mtr.11255.1.S1_s_at	2.746693203	2.755934649	5.980117558	7.304169557	6.751994691	6.771816662	3.83	1.86	6.94	0.31	1.81	0.86	9.77E-02
Mtr.11256.1.S1_at	12.08630887	11.94673723	12.60246908	12.68120912	12.54968769	12.72470417	12.21	0.35	12.65	0.09	1.04	0.05	1.51E-01
Mtr.11257.1.S1_at	2.530587145	2.541108783	2.524110364	2.526088145	2.523944293	2.463920086	2.53	0.01	2.50	0.04	0.99	-0.02	3.11E-01
Mtr.11258.1.S1_at	7.058110065	6.837410342	6.720100398	7.678728505	7.88063474	7.962496204	6.87	0.17	7.84	0.15	1.14	0.19	1.92E-03
Mtr.11259.1.S1_at	10.04172881	10.05960211	8.618943749	9.268532096	9.821764426	10.11051009	9.57	0.83	9.73	0.43	1.02	0.02	7.85E-01
Mtr.1126.1.S1_at	7.727053072	8.005537703	6.836735024	8.229377213	8.067422403	7.807364611	7.52	0.61	8.03	0.21	1.07	0.09	2.81E-01
Mtr.11260.1.S1_at	2.107059275	2.117242706	2.099160242	2.100655087	2.095086755	2.093194813	2.11	0.01	2.10	0.00	0.99	-0.01	1.46E-01
Mtr.11261.1.S1_at	2.35398355	2.425558128	5.556831967	6.708798619	6.732183877	6.161223221	3.45	1.83	6.53	0.32	1.90	0.92	9.55E-02
Mtr.11262.1.S1_at	5.962578753	5.419435692	6.727628302	7.169434302	7.646325935	7.698375522	6.04	0.66	7.50	0.29	1.24	0.31	4.39E-02
Mtr.11263.1.S1_at	10.95303089	10.99901196	10.66470556	13.54201278	13.52137507	13.52511135	10.87	0.18	13.53	0.01	1.24	0.32	1.49E-03
Mtr.11264.1.S1_at	10.91976371	11.41411105	9.341504892	8.213490726	7.65688727	7.587779384	10.56	1.08	7.82	0.34	0.74	-0.43	3.82E-02
Mtr.11265.1.S1_at	2.28838817	2.282367807	2.374880493	2.332956318	2.328848895	2.338219829	2.32	0.05	2.33	0.00	1.01	0.01	6.06E-01
Mtr.11266.1.S1_at	2.418264409	2.430859062	2.390301733	2.367150902	2.393128558	2.349912334	2.41	0.02	2.37	0.02	0.98	-0.03	6.83E-02
Mtr.11267.1.S1_at	12.60770424	12.55289466	12.33032698	11.60785032	10.89448418	10.58223122	12.50	0.15	11.03	0.53	0.88	-0.18	3.24E-02
Mtr.11268.1.S1_at	12.72124452	12.16649879	10.40551521	2.782803628	2.612705315	2.671531825	11.76	1.21	2.69	0.09	0.23	-2.13	5.67E-03
Mtr.11269.1.S1_at	2.539133579	2.299850495	2.229939201	2.284501531	2.29869946	2.26520736	2.36	0.16	2.28	0.02	0.97	-0.05	5.15E-01
Mtr.1127.1.S1_at	2.418699012	2.421290875	2.384194141	2.388769758	2.381816576	2.383538464	2.41	0.02	2.38	0.00	0.99	-0.01	1.87E-01
Mtr.11270.1.S1_at	2.455148128	2.445636146	3.116492801	3.158631133	3.834511612	2.555656508	2.67	0.38	3.18	0.64	1.19	0.25	3.15E-01
Mtr.11271.1.S1_at	6.686275175	6.457724994	6.903354565	4.416092574	3.414330737	4.684971765	6.68	0.22	4.17	0.67	0.62	-0.68	1.53E-02
Mtr.11272.1.S1_at	7.218903723	7.113528638	8.796697154	9.350276972	9.570682331	8.966724333	7.71	0.94	9.30	0.31	1.21	0.27	8.86E-02
Mtr.11273.1.S1_at	2.675857348	2.737278128	6.903973615	7.434359087	7.184307433	6.944038665	4.11	2.42	7.19	0.25	1.75	0.81	1.57E-01
Mtr.11274.1.S1_at	2.43461623	2.440687255	5.317248873	4.97187492	4.593688662	4.582830116	3.40	1.66	4.72	0.22	1.39	0.47	3.02E-01
Mtr.11275.1.S1_at	9.308830776	9.270503232	9.124846326	8.850426635	8.907751282	8.983920406	9.23	0.10	8.91	0.07	0.97	-0.05	1.23E-02
Mtr.11276.1.S1_at	10.69506047	10.87047437	10.65995831	10.13330078	9.869687587	9.8203334	10.74	0.11	9.94	0.17	0.93	-0.11	3.84E-03
Mtr.11277.1.S1_at	6.716342772	6.405387249	7.52439811	6.753342602	6.761603439	6.379079363	6.88	0.58	6.63	0.22	0.96	-0.05	5.40E-01
Mtr.11278.1.S1_at	12.93187389	11.02638751	11.94263335	9.459131327	9.12756263	7.975245862	11.97	0.95	8.85	0.78	0.74	-0.43	1.29E-02
Mtr.11279.1.S1_at	10.58728948	10.50521393	9.784840819	10.88112745	11.34844408	11.39343109	10.29	0.44	11.21	0.28	1.09	0.12	4.81E-02
Mtr.1128.1.S1_at	2.265305778	2.899942917	2.545598325	6.193779735	6.236614134	6.787209444	2.57	0.32	6.41	0.33	2.49	1.32	1.34E-04
Mtr.11280.1.S1_at	2.429146535	2.435937709	5.614239092	3.962093631	2.822724552	2.897972331	3.49	1.84	3.23	0.64	0.92	-0.11	8.31E-01
Mtr.11281.1.S1_at	7.659278932	7.387689442	9.319273944	8.535623582	8.286704824	8.705257661	8.12	1.05	8.51	0.21	1.05	0.07	5.90E-01
Mtr.11282.1.S1_at	10.62058105	10.58299554	10.44262893	11.86716125	12.03287584	11.90187373	10.55	0.09	11.93	0.09	1.13	0.18	4.98E-05
Mtr.11283.1.S1_at	3.582639931	2.550673599	2.523172749	2.473424676	2.318141097	2.315916525	2.89	0.60	2.37	0.09	0.82	-0.28	2.76E-01
Mtr.11284.1.S1_at	3.132762821	3.00394766	3.001007968	2.833311098	2.969282873	2.911032992	3.05	0.08	2.90	0.07	0.95	-0.07	7.41E-02
Mtr.11285.1.S1_at	10.54547066	10.37172325	9.804632577	9.994040122	9.779513685	9.173369591	10.24	0.39	9.65	0.43	0.94	-0.09	1.50E-01
Mtr.11286.1.S1_at	8.595289181	9.15270401	8.28641513	5.990509549	6.053951442	5.461039618	8.68	0.44	5.84	0.33	0.67	-0.57	1.21E-03
Mtr.11287.1.S1_at	11.75830143	12.08374075	11.31295226	11.57316652	11.73366957	11.77762734	11.72	0.39	11.69	0.11	1.00	0.00	9.27E-01
Mtr.11288.1.S1_at	10.26352622	9.568744652	10.88996512	12.36027377	11.7904717	11.34696733	10.24	0.66	11.83	0.51	1.16	0.21	3.27E-02
Mtr.11289.1.S1_at	3.972102545	3.838120942	7.335155198	8.081808213	7.906117571	6.643309582	5.05	1.98	7.54	0.78	1.49	0.58	1.49E-01
Mtr.1129.1.S1_at	2.734241105	2.785942283	2.596995244	2.648199916	2.617415506	2.597092754	2.71	0.10	2.62	0.03	0.97	-0.05	2.68E-01
Mtr.11290.1.S1_at	10.66566282	10.6234959	10.0788699	9.793580245	10.02967647	9.693700412	10.46	0.33	9.84	0.17	0.94	-0.09	6.23E-02
Mtr.11291.1.S1_at	4.201025272	4.785477392	4.174081854	7.044128127	7.563384906	7.202018752	4.39	0.35	7.27	0.27	1.66	0.73	4.67E-04
Mtr.11292.1.S1_s_at	2.440938922	3.000451383	6.149598529	6.550676978	5.747754146	5.576609761	3.86	2.00	5.96	0.52	1.54	0.62	2.06E-01
Mtr.11293.1.S1_at	2.05873791	2.1165313	5.011570795	11.26764664	10.7176017	11.08553135	3.06	1.69	11.02	0.28	3.60	1.85	1.28E-02
Mtr.11294.1.S1_at	2.174570277	2.180638527	5.027083317	3.314304295	2.158816388	2.684588325	3.13	1.65	2.72	0.58	0.87	-0.20	7.17E-01
Mtr.11295.1.S1_at	7.557780307	7.391816634	6.062053652	8.198464504	8.543925988	8.797521578	7.00	0.82	8.51	0.30	1.22	0.28	7.19E-02
Mtr.11296.1.S1_at	5.030274868	5.49849082	5.234994655	6.145081633	5.805744607	6.057183943	5.25	0.23	6.00	0.18	1.14	0.19	1.37E-02
Mtr.11297.1.S1_at	12.20055191	12.09308002	11.71933098	11.84471288	12.26613173	12.21541599	12.00	0.25	12.11	0.23	1.01	0.01	6.25E-01
Mtr.11298.1.S1_at	4.882264674	4.501116984	6.942442992	7.250333188	6.852164314	6.373819881	5.44	1.31	6.83	0.44	1.25	0.33	2.03E-01
Mtr.11299.1.S1_at	5.109656534	5.176948833	7.454283465	7.547200333	7.511934753	7.011225759	5.91	1.33	7.36	0.30	1.24	0.32	1.97E-01
Mtr.113.1.S1_at	2.445838702	2.473505472	2.426031575	2.415721082	2.443051032	2.399587554	2.45	0.02	2.42	0.02	0.99	-0.02	1.97E-01
Mtr.1130.1.S1_s_at	6.019173859	5.864655341	3.726857259	5.752989248	6.593746662	6.421745479	5.20	1.28	6.26	0.44	1.20	0.27	2.89E-01
Mtr.11300.1.S1_at	9.934098473	9.646347084	8.284766508	9.294721785	9.435843168	10.07438226	9.29	0.88	9.60	0.42	1.03	0.05	6.18E-01
Mtr.11301.1.S1_at	10.84068858	10.92038533	9.997319089	10.49794514	10.65076003	10.386769	10.59	0.51	10.51	0.13	0.99	-0.01	8.28E-01
Mtr.11302.1.S1_at	6.692402474	5.811925503	5.877196425	8.147324113	9.131147771	9.317465744	6.13	0.49	8.87	0.63	1.45	0.53	4.80E-03
Mtr.11303.1.S1_at	10.94984737	11.05800382	10.5963552	10.48429471	10.36437506	10.49158008	10.87	0.24	10.45	0.07	0.96	-0.06	8.40E-02
Mtr.11304.1.S1_at	8.186929221	7.645493463	8.570038392	8.051682202	7.710191182	7.709140038	8.13	0.46	7.82	0.20	0.96	-0.06	3.73E-01
Mtr.11305.1.S1_s_at	5.939417488	4.792826611	4.009783763	4.594669742	4.565428306	5.686722711	4.91	0.97	4.95	0.64	1.01	0.01	9.61E-01
Mtr.11306.1.S1_at	11.26103529	11.15860428	10.25728196	9.148349578	9.797987646	9.443732533	10.89	0.55	9.46	0.33	0.87	-0.20	2.68E-02
Mtr.11307.1.S1_at	9.540463394	9.384523961	9.36999302	9.475631197	9.818452555	10.03985001	9.43	0.09	9.78	0.28	1.04	0.05	1.60E-01
Mtr.11308.1.S1_at	7.559243067	7.692230974	7.459139978	8.260267259	8.626057201	8.857490171	7.57	0.12	8.58	0.30	1.13	0.18	1.78E-02
Mtr.11309.1.S1_at	11.20945234	11.15191092	10.78382244	10.82330978	11.06071921	11.00993991	11.05	0.23	10.96	0.13	0.99	-0.01	6.18E-01
Mtr.1131.1.S1_at	2.244555102	2.499128909	2.232943783	2.248214328	2.221595792	2.331175919	2.33	0.15	2.27	0.06	0.97	-0.04	5.80E-01
Mtr.11310.1.S1_at	5.385489037	5.391970026	2.900296792	2.404472615	4.721336551	5.067456755	4.56	1.44	4.06	1.45	0.89	-0.17	6.96E-01
Mtr.11311.1.S1_at	4.480514351	3.783192742	7.715721079	6.305041553	4.612480763	4.458963336	5.33	2.10	5.13	1.02	0.96	-0.06	8.91E-01
Mtr.11312.1.S1_at	8.67941864	8.557549509	7.986352219	8.335721672	8.436522285	8.536718404	8.41	0.37	8.44	0.10	1.00	0.00	9.08E-01
Mtr.11313.1.S1_at	6.464912469	6.179283323	7.656852577	7.412432442	7.326076164	6.903086841	6.77	0.78	7.21	0.27	1.07	0.09	4.33E-01
Mtr.11314.1.S1_at	2.264649165	2.229378687	2.189678255	2.216074403	2.188471403	2.208610997	2.23	0.04	2.20	0.01	0.99	-0.02	3.96E-01
Mtr.11315.1.S1_at	6.410041954	6.037077314	6.782191057	6.553535632	6.995771485	6.731726156	6.41	0.37	6.76	0.22	1.05	0.08	2.49E-01
Mtr.11316.1.S1_at	11.12849541	11.39161187	10.83900499	10.14664598	10.26416173	10.28944617	11.12	0.28	10.23	0.08	0.92	-0.12	2.42E-02
Mtr.11317.1.S1_at	7.827418671	8.228503967	7.648916845	7.67106101	8.347065217	8.133245982	7.90	0.30	8.05	0.35	1.02	0.03	6.02E-01
Mtr.11318.1.S1_at	10.22646717	10.35699837	9.719882743	6.100192633	6.805637027	7.118007696	10.10	0.34	6.67	0.52	0.66	-0.60	1.38E-03
Mtr.11319.1.S1_at	8.946852646	8.603250822	8.686352621	8.380696893	8.596261702	8.507993774	8.75	0.18	8.49	0.11	0.97	-0.04	1.22E-01
Mtr.11320.1.S1_at	9.352283722	9.369555558	9.854634368	11.89023188	11.66844493	11.4810266	9.53	0.29	11.68	0.20	1.23	0.29	7.28E-04
Mtr.11321.1.S1_at	2.239321287	2.266028139	6.629782705	6.307182121	6.295404692	5.577010233	3.71	2.53	6.06	0.42	1.63	0.71	2.47E-01
Mtr.11322.1.S1_at	10.36127049	9.971698956	10.21847832	10.69324309	11.07682325	11.32156186	10.18	0.20	11.03	0.32	1.08	0.12	2.39E-02
Mtr.11323.1.S1_at	7.10056072	6.705904567	8.062971617	7.79871911	7.563605661	7.456422516	7.29	0.70	7.61	0.18	1.04	0.06	5.18E-01
Mtr.11324.1.S1_at	3.314476198	2.898822407	8.735687681	7.483611048	7.267516773	6.127230329	4.98	3.26	6.96	0.73	1.40	0.48	4.04E-01
Mtr.11325.1.S1_at	9.330541445	9.296411788	7.949450199	8.478692365	9.096121016	9.428510541	8.86	0.79	9.00	0.48	1.02	0.02	8.05E-01
Mtr.11326.1.S1_at	2.831943607	3.312271042	2.585301129	2.636363723	2.630379154	2.627288337	2.91	0.37	2.63	0.00	0.90	-0.15	3.22E-01
Mtr.11327.1.S1_at	9.782686721	9.65621488	8.659793109	9.149982832	9.703611177	9.876121532	9.37	0.62	9.58	0.38	1.02	0.03	6.46E-01
Mtr.11328.1.S1_at	10.52016046	10.34205263	11.87002406	11.35237071	11.25997697	11.08215422	10.91	0.84	11.23	0.14	1.03	0.04	5.76E-01
Mtr.11329.1.S1_at	9.66892212	9.690969373	9.782697895	9.141675952	9.387201313	9.574132942	9.71	0.06	9.37	0.22	0.96	-0.05	1.00E-01
Mtr.1133.1.S1_at	3.568820394	3.23595857	2.798488896	3.13351184	3.266407046	3.009098484	3.20	0.39	3.14	0.13	0.98	-0.03	8.05E-01
Mtr.11330.1.S1_at	10.44565495	10.60742184	10.41983072	9.369582618	9.018764345	9.383930817	10.49	0.10	9.26	0.21	0.88	-0.18	2.99E-03
Mtr.11331.1.S1_at	8.903663507	8.542726564	8.459840662	10.13567913	10.75450687	10.45343694	8.64	0.24	10.45	0.31	1.21	0.27	1.70E-03
Mtr.11332.1.S1_at	9.823478062	9.780845184	8.304187501	7.255793512	7.055777227	7.185862876	9.30	0.87	7.17	0.10	0.77	-0.38	4.88E-02
Mtr.11333.1.S1_at	7.455420115	7.808002362	6.083344442	3.75253087	2.90897121	3.745663834	7.12	0.91	3.47	0.49	0.49	-1.04	8.37E-03
Mtr.11334.1.S1_at	2.070385371	2.07625416	4.307262851	3.491337832	2.631980122	2.461099666	2.82	1.29	2.86	0.55	1.02	0.02	9.61E-01
Mtr.11334.1.S1_s_at	3.733593292	4.212925254	6.435786333	5.089997364	5.193306293	4.898776228	4.79	1.44	5.06	0.15	1.06	0.08	7.80E-01
Mtr.11335.1.S1_at	9.515424634	9.573810385	8.465096696	8.574570867	8.721487272	8.904407972	9.18	0.62	8.73	0.17	0.95	-0.07	3.36E-01
Mtr.11336.1.S1_at	8.427080246	8.198669235	9.916121041	9.46274787	8.676263332	7.854102592	8.85	0.93	8.66	0.80	0.98	-0.03	8.10E-01
Mtr.11337.1.S1_at	2.857011961	3.611735449	2.791969675	2.842959279	2.839537253	2.564139208	3.09	0.46	2.75	0.16	0.89	-0.17	3.28E-01
Mtr.11338.1.S1_at	3.271834303	3.823337422	5.621426863	2.578825346	3.412654251	2.385573222	4.24	1.23	2.79	0.55	0.66	-0.60	1.67E-01
Mtr.11339.1.S1_at	10.67373488	10.73434689	9.577513721	10.73135707	11.06102123	11.15800146	10.33	0.65	10.98	0.22	1.06	0.09	2.17E-01
Mtr.1134.1.S1_s_at	6.868900304	6.381929924	6.444882219	8.667033661	8.162460998	8.049209326	6.57	0.26	8.29	0.33	1.26	0.34	2.47E-03
Mtr.11340.1.S1_at	10.59286127	11.02102553	11.02388927	9.733349342	9.247683926	9.457812213	10.88	0.25	9.48	0.24	0.87	-0.20	2.23E-03
Mtr.11341.1.S1_at	9.369010776	9.346930262	8.122214631	9.642646547	10.08842874	10.3416625	8.95	0.71	10.02	0.35	1.12	0.16	1.03E-01
Mtr.11343.1.S1_at	4.360632349	4.917614585	3.048136942	2.831345584	2.790597604	2.649541047	4.11	0.96	2.76	0.10	0.67	-0.58	1.34E-01
Mtr.11344.1.S1_at	2.317235883	2.328407556	4.801472516	4.791776211	3.194613528	2.326378367	3.15	1.43	3.44	1.25	1.09	0.13	8.06E-01
Mtr.11344.1.S1_s_at	3.150671994	2.985935893	6.05759608	5.735582804	5.31687948	4.85164964	4.06	1.73	5.30	0.44	1.30	0.38	3.40E-01
Mtr.11345.1.S1_at	7.172338721	5.915748485	4.367446987	2.958474007	3.029859101	3.112825614	5.82	1.40	3.03	0.08	0.52	-0.94	7.49E-02
Mtr.11346.1.S1_at	8.090041781	8.357192012	8.618368804	7.890927369	7.639700335	7.349830811	8.36	0.26	7.63	0.27	0.91	-0.13	2.90E-02
Mtr.11347.1.S1_at	8.636620659	8.799627102	8.832139143	8.947247723	8.645780557	8.47561322	8.76	0.10	8.69	0.24	0.99	-0.01	6.91E-01
Mtr.11348.1.S1_at	2.519992422	2.536013061	2.472615183	2.478487971	2.485307873	2.461483523	2.51	0.03	2.48	0.01	0.99	-0.02	2.05E-01
Mtr.11349.1.S1_at	2.351657327	2.339840493	4.377775145	2.525127631	2.750962762	3.267218872	3.02	1.17	2.85	0.38	0.94	-0.09	8.25E-01
Mtr.1135.1.S1_at	2.163067255	2.167188554	2.150738332	2.15130418	2.148056346	2.142592086	2.16	0.01	2.15	0.00	0.99	-0.01	1.01E-01
Mtr.11350.1.S1_at	10.2576527	10.43895147	9.790690508	9.776942789	9.468503358	9.617273617	10.16	0.33	9.62	0.15	0.95	-0.08	8.97E-02
Mtr.11351.1.S1_at	3.142230335	2.634689488	2.591611899	2.582317979	2.589704547	2.588104624	2.79	0.31	2.59	0.00	0.93	-0.11	3.70E-01
Mtr.11352.1.S1_at	9.793697561	9.965280006	9.627196725	9.349889118	9.299118954	9.362462521	9.80	0.17	9.34	0.03	0.95	-0.07	3.81E-02
Mtr.11353.1.S1_at	3.80532718	2.995234546	8.698117151	8.352674423	8.113758841	7.772245917	5.17	3.09	8.08	0.29	1.56	0.65	2.43E-01
Mtr.11353.1.S1_s_at	4.704314029	4.746332449	8.773550189	8.092103279	7.782282041	7.45235958	6.07	2.34	7.78	0.32	1.28	0.36	3.34E-01
Mtr.11354.1.S1_at	7.296211929	5.740778297	8.137665744	6.827827245	5.66445948	5.101069136	7.06	1.22	5.86	0.88	0.83	-0.27	2.47E-01
Mtr.11355.1.S1_at	6.330470646	5.656246834	4.410365587	6.710050165	7.330902046	7.358852465	5.47	0.97	7.13	0.37	1.31	0.38	8.30E-02
Mtr.11356.1.S1_at	6.715020098	7.118863619	5.812781161	6.591196954	7.070311557	6.191475626	6.55	0.67	6.62	0.44	1.01	0.02	8.90E-01
Mtr.11357.1.S1_at	4.018811445	3.907425926	7.092516526	5.846305048	5.388680478	4.81963926	5.01	1.81	5.35	0.51	1.07	0.10	7.77E-01
Mtr.11358.1.S1_at	7.860137588	7.903078738	6.89165456	6.87835992	7.033975448	7.239976618	7.55	0.57	7.05	0.18	0.93	-0.10	2.65E-01
Mtr.11359.1.S1_at	10.39822903	10.56632813	10.28635325	8.679342054	8.337995021	8.227684707	10.42	0.14	8.42	0.24	0.81	-0.31	6.91E-04
Mtr.1136.1.S1_at	2.308216321	2.314641778	2.29009527	2.296937147	2.307686054	2.302540232	2.30	0.01	2.30	0.01	1.00	0.00	8.26E-01
Mtr.11360.1.S1_at	3.757930129	3.791546039	4.127115783	4.253681149	3.992664045	4.188360891	3.89	0.20	4.14	0.14	1.06	0.09	1.59E-01
Mtr.11361.1.S1_at	6.834807196	6.444077493	8.425789762	7.753473089	7.196028137	7.41446191	7.23	1.05	7.45	0.28	1.03	0.04	7.56E-01
Mtr.11362.1.S1_at	10.78641666	12.27450579	13.00803443	11.99651402	12.54376533	11.83202412	12.02	1.13	12.12	0.37	1.01	0.01	8.94E-01
Mtr.11363.1.S1_at	4.61179124	5.089273774	6.289971776	5.360299791	5.316286008	5.082707007	5.33	0.86	5.25	0.15	0.99	-0.02	8.92E-01
Mtr.11364.1.S1_at	4.481740853	2.522945016	5.603503709	2.287543868	2.278512559	2.273311915	4.20	1.56	2.28	0.01	0.54	-0.88	1.66E-01
Mtr.11365.1.S1_at	10.58970638	10.70054388	9.326840767	10.35332123	10.52594899	10.47803409	10.21	0.76	10.45	0.09	1.02	0.03	6.33E-01
Mtr.11366.1.S1_at	9.463314635	9.88673144	7.680155725	8.454348943	8.99250432	9.428193142	9.01	1.17	8.96	0.49	0.99	-0.01	9.49E-01
Mtr.11367.1.S1_at	3.258431098	3.235439365	6.621109224	6.901511442	6.592972409	6.350971938	4.37	1.95	6.62	0.28	1.51	0.60	1.82E-01
Mtr.11368.1.S1_at	8.607925675	7.390505645	8.543443903	8.238165177	5.983212281	5.889135679	8.18	0.69	6.70	1.33	0.82	-0.29	1.86E-01
Mtr.11369.1.S1_at	11.67950967	11.5571116	11.60960694	11.34439268	11.1275066	11.06072244	11.62	0.06	11.18	0.15	0.96	-0.06	2.33E-02
Mtr.1137.1.S1_s_at	4.298357233	4.253848443	2.943180044	9.686194007	9.790832871	10.10638795	3.83	0.77	9.86	0.22	2.57	1.36	3.19E-03
Mtr.11370.1.S1_at	11.01292378	11.15162641	9.699563545	10.01183816	10.66223648	10.74753028	10.62	0.80	10.47	0.40	0.99	-0.02	7.95E-01
Mtr.11371.1.S1_at	7.440334995	7.867937344	7.001254698	7.798570257	8.52341616	8.182263152	7.44	0.43	8.17	0.36	1.10	0.14	9.05E-02
Mtr.11372.1.S1_at	9.795295077	10.02631709	8.819588455	10.241544	10.37703673	10.42337499	9.55	0.64	10.35	0.09	1.08	0.12	1.60E-01
Mtr.11373.1.S1_at	7.40082875	6.564589464	9.566466205	8.716358168	5.821899471	8.231509069	7.84	1.55	7.59	1.55	0.97	-0.05	8.51E-01
Mtr.11374.1.S1_at	11.9397367	11.0328432	11.38596959	9.917276541	9.452265468	8.423884725	11.45	0.46	9.26	0.76	0.81	-0.31	2.00E-02
Mtr.11375.1.S1_at	5.234217157	4.194199656	5.483293368	7.70645618	8.325797377	8.281698708	4.97	0.68	8.10	0.35	1.63	0.71	6.05E-03
Mtr.11376.1.S1_at	7.239345089	7.103121744	8.035895532	7.633385314	7.534724823	7.181533902	7.46	0.50	7.45	0.24	1.00	0.00	9.78E-01
Mtr.11377.1.S1_at	8.581343208	7.237873129	5.043445995	3.439329462	3.455187696	3.071761284	6.95	1.79	3.32	0.22	0.48	-1.07	6.99E-02
Mtr.11378.1.S1_at	3.836988446	3.526170996	3.810392705	3.994790829	4.130494889	4.036331043	3.72	0.17	4.05	0.07	1.09	0.12	6.46E-02
Mtr.11379.1.S1_at	3.46269584	3.161641668	6.656939566	7.804295488	8.404952147	8.121240512	4.43	1.94	8.11	0.30	1.83	0.87	7.78E-02
Mtr.1138.1.S1_at	2.130553703	2.139794394	2.121808763	2.133455769	2.125999092	2.125688294	2.13	0.01	2.13	0.00	1.00	0.00	7.14E-01
Mtr.11380.1.S1_at	10.09793459	10.13346844	9.0106461	9.798886573	10.12312065	10.40949451	9.75	0.64	10.11	0.31	1.04	0.05	4.42E-01
Mtr.11381.1.S1_at	3.71509065	3.702649572	3.724843714	10.2120431	9.96306195	9.938268214	3.71	0.01	10.04	0.15	2.70	1.43	1.78E-04
Mtr.11382.1.S1_s_at	2.23425343	2.242487373	4.102071216	4.511078681	3.426733061	2.582811347	2.86	1.08	3.51	0.97	1.23	0.29	4.82E-01
Mtr.11383.1.S1_at	3.662074872	3.573170553	4.881236055	9.153929248	9.171211319	8.759590834	4.04	0.73	9.03	0.23	2.24	1.16	3.90E-03
Mtr.11384.1.S1_at	9.131401782	9.410882466	8.564383048	9.208611037	9.440185219	9.518509472	9.04	0.43	9.39	0.16	1.04	0.06	2.90E-01
Mtr.11385.1.S1_at	7.023639642	5.760746803	7.103049137	6.37825623	5.896058669	6.281548235	6.63	0.75	6.19	0.26	0.93	-0.10	4.19E-01
Mtr.11386.1.S1_at	5.431084253	2.312872928	3.746741053	2.227836918	2.272973782	2.28608275	3.83	1.56	2.26	0.03	0.59	-0.76	2.24E-01
Mtr.11387.1.S1_at	6.917010496	6.490981943	6.517636424	5.96944515	4.61340024	4.446736397	6.64	0.24	5.01	0.84	0.75	-0.41	6.77E-02
Mtr.11388.1.S1_at	6.325311264	5.996069795	7.732547398	6.484857174	6.225956306	6.346351229	6.68	0.92	6.35	0.13	0.95	-0.07	5.98E-01
Mtr.11389.1.S1_at	7.275449058	7.55150973	6.742991133	5.535313973	4.569902246	4.237496395	7.19	0.41	4.78	0.67	0.66	-0.59	1.03E-02
Mtr.1139.1.S1_at	2.262315164	2.260553269	2.249244498	2.253101364	2.260850691	2.258928019	2.26	0.01	2.26	0.00	1.00	0.00	9.60E-01
Mtr.11390.1.S1_at	7.75153353	7.185012697	10.02128774	10.13679791	9.769872558	9.686160537	8.32	1.50	9.86	0.24	1.19	0.25	2.14E-01
Mtr.11391.1.S1_at	10.17317624	10.06000317	10.82996926	11.28595258	11.17884131	11.36254943	10.35	0.42	11.28	0.09	1.09	0.12	5.56E-02
Mtr.11392.1.S1_at	2.035658328	2.039298527	4.34292164	3.048780104	2.038153342	2.029900509	2.81	1.33	2.37	0.59	0.85	-0.24	6.44E-01
Mtr.11393.1.S1_at	2.281230845	2.29221086	2.268325146	2.264348532	2.258352105	2.261410068	2.28	0.01	2.26	0.00	0.99	-0.01	1.01E-01
Mtr.11394.1.S1_at	7.685739771	7.627054094	9.753568304	10.58367812	10.14663226	9.48055701	8.36	1.21	10.07	0.56	1.21	0.27	1.18E-01
Mtr.11395.1.S1_at	8.852059988	9.093405832	6.903363518	8.487227842	8.467833053	9.1345421	8.28	1.20	8.70	0.38	1.05	0.07	6.18E-01
Mtr.11396.1.S1_at	12.33457513	12.143785	11.79787727	12.88912631	12.84043224	12.70513088	12.09	0.27	12.81	0.10	1.06	0.08	3.32E-02
Mtr.11397.1.S1_at	9.904220841	9.641566934	9.451148951	10.52321889	10.87637237	10.91263626	9.67	0.23	10.77	0.22	1.11	0.16	3.66E-03
Mtr.11398.1.S1_at	2.70730964	2.626325732	4.01387169	2.600843943	2.925925719	2.880171806	3.12	0.78	2.80	0.18	0.90	-0.15	5.61E-01
Mtr.11399.1.S1_at	9.231269973	9.736981509	10.52115295	9.771852519	9.486753856	9.449510836	9.83	0.65	9.57	0.18	0.97	-0.04	5.64E-01
Mtr.114.1.S1_at	2.218125495	2.223393663	2.194983815	2.20153144	2.202634914	2.225352717	2.21	0.02	2.21	0.01	1.00	0.00	8.52E-01
Mtr.1140.1.S1_at	2.670633926	2.676759331	2.611841709	2.610161045	2.62027358	2.607833682	2.65	0.04	2.61	0.01	0.98	-0.02	1.87E-01
Mtr.11400.1.S1_at	9.457294519	9.442477047	9.558583148	11.8247112	12.51971245	12.62397958	9.49	0.06	12.32	0.43	1.30	0.38	6.80E-03
Mtr.11401.1.S1_at	6.020421992	5.447876171	6.108560809	7.821541539	7.780278038	7.904825928	5.86	0.36	7.84	0.06	1.34	0.42	9.13E-03
Mtr.11403.1.S1_s_at	4.291082097	3.732897843	7.381300406	5.737373352	5.589495221	5.295186415	5.14	1.97	5.54	0.23	1.08	0.11	7.56E-01
Mtr.11404.1.S1_at	2.671326166	2.426024658	6.506600496	3.196325323	4.176110441	4.925085561	3.87	2.29	4.10	0.87	1.06	0.08	8.82E-01
Mtr.11405.1.S1_at	2.04816555	2.054007155	2.035332925	2.042880976	2.037576693	2.035030963	2.05	0.01	2.04	0.00	1.00	-0.01	3.16E-01
Mtr.11406.1.S1_at	6.584469285	6.751457482	9.097002446	7.722593362	6.509180628	6.317641816	7.48	1.40	6.85	0.76	0.92	-0.13	5.44E-01
Mtr.11407.1.S1_at	7.951158519	7.32267986	7.686097705	8.68586861	7.991074285	8.047927312	7.65	0.32	8.24	0.39	1.08	0.11	1.13E-01
Mtr.11408.1.S1_at	9.32146597	9.893292425	9.077072479	8.363560317	9.087432032	8.311736948	9.43	0.42	8.59	0.43	0.91	-0.14	7.27E-02
Mtr.11409.1.S1_at	7.203511017	7.370342766	9.073983153	7.319160813	6.908914411	6.363830287	7.88	1.04	6.86	0.48	0.87	-0.20	2.25E-01
Mtr.1141.1.S1_at	2.652754142	2.659252297	2.692834944	2.68851661	2.725904133	2.964547573	2.67	0.02	2.79	0.15	1.05	0.07	2.85E-01
Mtr.11410.1.S1_at	2.380907109	2.542117	5.191447209	4.803581748	3.876923262	3.357129066	3.37	1.58	4.01	0.73	1.19	0.25	5.71E-01
Mtr.11411.1.S1_at	10.42628969	10.48291137	10.58936016	11.36267048	11.53209114	11.39570653	10.50	0.08	11.43	0.09	1.09	0.12	1.98E-04
Mtr.11412.1.S1_at	8.873610949	8.808290099	8.316961155	8.33588233	8.277107639	8.297166354	8.67	0.30	8.30	0.03	0.96	-0.06	1.74E-01
Mtr.11413.1.S1_at	11.71129787	11.81750915	11.18689114	11.55513569	12.04307081	12.03297034	11.57	0.34	11.88	0.28	1.03	0.04	2.96E-01
Mtr.11414.1.S1_at	2.986305704	2.652866202	6.468261308	4.61847939	2.629465904	2.667558834	4.04	2.11	3.31	1.14	0.82	-0.29	6.34E-01
Mtr.11415.1.S1_at	2.399195296	2.756693796	3.517596226	2.47174035	2.60713229	2.377984467	2.89	0.57	2.49	0.12	0.86	-0.22	3.43E-01
Mtr.11416.1.S1_at	8.823884729	8.594708202	9.015470003	6.317762289	6.077795212	6.385590158	8.81	0.21	6.26	0.16	0.71	-0.49	1.19E-04
Mtr.11417.1.S1_at	8.991732364	9.465043884	7.546091295	7.605551239	7.933758849	8.260458396	8.67	1.00	7.93	0.33	0.92	-0.13	3.31E-01
Mtr.11419.1.S1_at	2.325734664	2.418091917	2.471275556	4.3543283	3.509491762	4.403733183	2.41	0.07	4.09	0.50	1.70	0.77	2.63E-02
Mtr.1142.1.S1_at	8.993162352	9.167767657	8.663957453	8.032998111	7.24982776	7.695951826	8.94	0.26	7.66	0.39	0.86	-0.22	1.30E-02
Mtr.11421.1.S1_at	7.03428133	7.09378224	7.521929457	7.867240547	7.98823154	7.917362318	7.22	0.27	7.92	0.06	1.10	0.13	3.83E-02
Mtr.11423.1.S1_at	11.17257166	10.68942069	10.99092651	10.91168344	10.33670062	10.3653659	10.95	0.24	10.54	0.32	0.96	-0.06	1.58E-01
Mtr.11424.1.S1_at	11.61928953	11.55165998	11.01060397	11.50292039	11.84353536	12.00296478	11.39	0.33	11.78	0.26	1.03	0.05	1.89E-01
Mtr.11425.1.S1_at	7.973067467	7.980268444	6.944932159	6.992974415	7.512216772	7.559202452	7.63	0.60	7.35	0.31	0.96	-0.05	5.26E-01
Mtr.11426.1.S1_at	2.332948412	2.452610669	2.310843103	2.315965096	2.310196004	2.309223106	2.37	0.08	2.31	0.00	0.98	-0.03	3.47E-01
Mtr.11427.1.S1_at	2.854593671	2.85644155	2.845726778	2.85136109	3.522848116	3.504912345	2.85	0.01	3.29	0.38	1.15	0.21	1.84E-01
Mtr.11428.1.S1_at	9.74264672	9.687639874	8.972741502	9.498858768	9.564858093	9.467332372	9.47	0.43	9.51	0.05	1.00	0.01	8.80E-01
Mtr.11429.1.S1_x_at	2.35406192	2.353790696	2.311272316	2.328819524	2.557042772	2.328417251	2.34	0.02	2.40	0.13	1.03	0.04	4.84E-01
Mtr.1143.1.S1_at	2.643575909	2.795482977	2.448228707	2.64585916	2.640779546	2.53965899	2.63	0.17	2.61	0.06	0.99	-0.01	8.63E-01
Mtr.11430.1.S1_s_at	9.047158557	9.113252024	9.497472295	9.346162585	8.739361404	8.982081192	9.22	0.24	9.02	0.31	0.98	-0.03	4.34E-01
Mtr.11431.1.S1_at	2.742062629	2.950809671	4.772253107	5.912704853	5.921940541	5.748863003	3.49	1.12	5.86	0.10	1.68	0.75	6.55E-02
Mtr.11432.1.S1_at	2.226019048	2.230369888	3.356335368	7.289084261	7.032699271	6.985988133	2.60	0.65	7.10	0.16	2.73	1.45	4.72E-03
Mtr.11433.1.S1_at	6.436717024	6.099281303	7.044963252	8.302969115	8.744928564	8.422723298	6.53	0.48	8.49	0.23	1.30	0.38	8.85E-03
Mtr.11434.1.S1_at	11.8915388	12.08372098	11.0409987	10.72960538	11.17108146	11.03440138	11.67	0.55	10.98	0.23	0.94	-0.09	1.51E-01
Mtr.11435.1.S1_at	7.513906141	6.891726303	6.750030993	8.353791882	9.040294726	9.024910957	7.05	0.41	8.81	0.39	1.25	0.32	5.78E-03
Mtr.11436.1.S1_at	7.443062553	7.336563955	7.571553464	8.211475889	8.361099622	8.846380936	7.45	0.12	8.47	0.33	1.14	0.19	2.32E-02
Mtr.11437.1.S1_at	8.91468859	8.902649166	7.873343813	8.119303633	8.356276395	8.201789051	8.56	0.60	8.23	0.12	0.96	-0.06	4.32E-01
Mtr.11438.1.S1_at	8.869315951	8.681876243	7.896939727	10.81491252	11.40598721	11.18494093	8.48	0.52	11.14	0.30	1.31	0.39	3.58E-03
Mtr.11439.1.S1_s_at	5.398848319	4.530733229	6.050444261	6.151459317	5.552622271	5.166038575	5.33	0.76	5.62	0.50	1.06	0.08	6.07E-01
Mtr.1144.1.S1_at	2.655767334	2.671828263	2.561266942	2.585086813	2.579336854	2.557721925	2.63	0.06	2.57	0.01	0.98	-0.03	2.45E-01
Mtr.11440.1.S1_at	6.9428209	6.607281304	6.607410297	6.113852954	6.112496488	6.107041691	6.72	0.19	6.11	0.00	0.91	-0.14	3.22E-02
Mtr.11441.1.S1_at	6.751682763	6.655794213	6.237097876	8.737813547	9.470625996	9.170319948	6.55	0.27	9.13	0.37	1.39	0.48	9.18E-04
Mtr.11442.1.S1_at	3.325351173	3.690704618	3.873618308	6.628679159	5.796212839	5.71736981	3.63	0.28	6.05	0.50	1.67	0.74	4.73E-03
Mtr.11443.1.S1_at	10.48348524	10.74427136	10.42003054	10.77762973	10.87534531	10.97037093	10.55	0.17	10.87	0.10	1.03	0.04	6.11E-02
Mtr.11444.1.S1_at	2.685442222	2.190423515	5.308063955	5.385613959	5.064271529	5.523663978	3.39	1.68	5.32	0.24	1.57	0.65	1.82E-01
Mtr.11445.1.S1_at	2.207761344	2.194346691	4.48614232	5.270563015	5.783636377	5.528794761	2.96	1.32	5.53	0.26	1.87	0.90	7.30E-02
Mtr.11446.1.S1_at	5.717354634	6.047175528	4.149390432	5.518977271	5.617503338	5.982070205	5.30	1.01	5.71	0.24	1.08	0.11	5.67E-01
Mtr.11446.1.S1_s_at	5.578116883	5.987103816	5.220938024	5.041528811	5.849702065	5.655841491	5.60	0.38	5.52	0.42	0.99	-0.02	8.21E-01
Mtr.11447.1.S1_at	4.091809637	4.098875023	3.664581853	4.122728798	4.085468927	4.100911079	3.95	0.25	4.10	0.02	1.04	0.05	4.03E-01
Mtr.11448.1.S1_at	2.430830829	2.437869622	5.049276381	4.186405492	3.522323787	4.000757209	3.31	1.51	3.90	0.34	1.18	0.24	5.67E-01
Mtr.11449.1.S1_at	12.07842143	12.59993305	10.90775046	9.90116126	10.90414076	10.39889055	11.86	0.87	10.40	0.50	0.88	-0.19	8.03E-02
Mtr.1145.1.S1_at	2.453804276	2.46237372	2.424847663	2.431793228	2.441047756	2.467734182	2.45	0.02	2.45	0.02	1.00	0.00	9.93E-01
Mtr.11450.1.S1_at	6.75579951	7.344958498	4.949607384	6.24697041	7.020506764	7.391229056	6.35	1.25	6.89	0.58	1.08	0.12	5.51E-01
Mtr.11451.1.S1_at	12.00130614	12.075918	10.90243058	11.79398226	12.21524422	12.27700068	11.66	0.66	12.10	0.26	1.04	0.05	3.75E-01
Mtr.11452.1.S1_at	7.151825914	7.366194838	5.21536998	6.475460893	6.716854819	7.328453015	6.58	1.18	6.84	0.44	1.04	0.06	7.47E-01
Mtr.11453.1.S1_at	5.347544836	4.840749337	5.664064422	5.2480238	4.886176146	4.813869973	5.28	0.42	4.98	0.23	0.94	-0.08	3.50E-01
Mtr.11454.1.S1_at	8.862555757	8.75414471	8.42543245	8.485863604	8.955268783	9.394958377	8.68	0.23	8.95	0.45	1.03	0.04	4.35E-01
Mtr.11455.1.S1_s_at	5.545594187	5.425445564	8.166301938	8.74528283	7.16394856	7.465827376	6.38	1.55	7.79	0.84	1.22	0.29	2.57E-01
Mtr.11456.1.S1_at	2.192094796	2.199153561	3.605657258	5.164422527	3.737005637	3.468525536	2.67	0.81	4.12	0.91	1.55	0.63	1.09E-01
Mtr.11456.1.S1_s_at	2.662575017	2.603918929	6.013633698	7.091954971	5.910023565	5.626103007	3.76	1.95	6.21	0.78	1.65	0.72	1.50E-01
Mtr.11457.1.S1_at	9.72571918	9.732562722	8.764472973	9.098821848	8.383628098	8.561393499	9.41	0.56	8.68	0.37	0.92	-0.12	1.44E-01
Mtr.11458.1.S1_at	3.011853151	3.02088453	8.318491933	7.740254572	7.286080054	6.871537212	4.78	3.06	7.30	0.43	1.53	0.61	2.90E-01
Mtr.11459.1.S1_at	10.10767656	10.17384866	9.41571241	9.685077733	9.992988214	10.05037	9.90	0.42	9.91	0.20	1.00	0.00	9.72E-01
Mtr.1146.1.S1_at	2.710056798	2.719873277	2.666812606	2.706577347	2.675031884	2.845518632	2.70	0.03	2.74	0.09	1.02	0.02	4.99E-01
Mtr.11460.1.S1_at	2.658774574	2.224352901	4.778732537	6.278565173	5.253605892	5.049473965	3.22	1.37	5.53	0.66	1.72	0.78	8.15E-02
Mtr.11461.1.S1_at	2.555699174	2.541890332	5.343120191	5.532261817	5.08516546	4.669822651	3.48	1.61	5.10	0.43	1.46	0.55	2.20E-01
Mtr.11462.1.S1_s_at	7.848438874	7.579199312	8.811541295	8.447341777	8.31268475	7.942938253	8.08	0.65	8.23	0.26	1.02	0.03	7.30E-01
Mtr.11463.1.S1_at	4.405383381	5.060671365	3.337795848	3.973868026	3.41338767	5.055387262	4.27	0.87	4.15	0.83	0.97	-0.04	8.71E-01
Mtr.11464.1.S1_at	8.589307132	8.391678326	8.552158782	8.526607749	8.640204783	8.689932963	8.51	0.11	8.62	0.08	1.01	0.02	2.40E-01
Mtr.11465.1.S1_at	7.194192265	7.118749142	8.579496504	9.584112159	9.722435682	9.654458465	7.63	0.82	9.65	0.07	1.27	0.34	5.00E-02
Mtr.11466.1.S1_at	10.51640082	11.0192512	10.49110498	9.478795322	9.421695962	9.517904098	10.68	0.30	9.47	0.05	0.89	-0.17	1.77E-02
Mtr.11467.1.S1_at	8.248520359	8.047132416	7.272747184	6.504054125	6.400683296	6.682667817	7.86	0.52	6.53	0.14	0.83	-0.27	3.87E-02
Mtr.11468.1.S1_at	11.35116179	11.41172641	10.41890744	9.672249321	9.725412323	9.994010407	11.06	0.56	9.80	0.17	0.89	-0.17	4.86E-02
Mtr.11469.1.S1_at	11.70031897	11.70852254	10.83511822	10.99373347	11.50305513	11.72238584	11.41	0.50	11.41	0.37	1.00	0.00	9.83E-01
Mtr.11470.1.S1_at	10.35312257	10.30156207	9.869489959	10.27031111	10.14283708	10.11997893	10.17	0.27	10.18	0.08	1.00	0.00	9.87E-01
Mtr.11471.1.S1_at	2.617837895	2.632946772	3.940756102	3.847502815	2.809738747	3.082694475	3.06	0.76	3.25	0.54	1.06	0.08	7.53E-01
Mtr.11472.1.S1_s_at	6.292094907	5.459792256	8.42046465	8.445951564	8.226090003	7.676115847	6.72	1.53	8.12	0.40	1.21	0.27	2.52E-01
Mtr.11473.1.S1_at	10.06081798	10.2164116	8.680796226	9.469527133	9.958248367	10.09334452	9.65	0.85	9.84	0.33	1.02	0.03	7.47E-01
Mtr.11474.1.S1_at	2.21416849	2.221878472	7.765672492	6.388287502	5.009753235	3.988696361	4.07	3.20	5.13	1.20	1.26	0.33	6.34E-01
Mtr.11475.1.S1_at	9.533705461	9.565441491	9.256618175	9.298596903	9.1016416	9.205432989	9.45	0.17	9.20	0.10	0.97	-0.04	1.09E-01
Mtr.11476.1.S1_at	6.943876521	7.189469497	6.414512629	7.360219269	7.561921753	7.430906923	6.85	0.40	7.45	0.10	1.09	0.12	1.11E-01
Mtr.11477.1.S1_at	2.575672365	2.579914724	2.109304996	2.577170933	2.499435403	2.569122619	2.42	0.27	2.55	0.04	1.05	0.07	5.03E-01
Mtr.11478.1.S1_at	8.568346852	7.783761903	8.365243631	7.617692825	7.026246699	7.352820593	8.24	0.41	7.33	0.30	0.89	-0.17	4.02E-02
Mtr.11479.1.S1_at	2.658328079	2.152566498	4.001495216	3.89368976	2.988092632	2.941520961	2.94	0.96	3.27	0.54	1.11	0.16	6.30E-01
Mtr.1148.1.S1_at	2.934474542	2.946639814	2.896891815	2.876106033	2.837134335	2.851026628	2.93	0.03	2.85	0.02	0.98	-0.04	2.19E-02
Mtr.1148.1.S1_s_at	2.768953811	2.788694638	4.95782839	6.657639381	6.167442922	6.203909366	3.51	1.26	6.34	0.27	1.81	0.86	5.39E-02
Mtr.11480.1.S1_at	8.230507705	8.096358821	6.84412367	7.753257147	8.180950113	8.358657956	7.72	0.76	8.10	0.31	1.05	0.07	4.97E-01
Mtr.11481.1.S1_at	11.88222902	12.2835738	11.19601753	11.35461528	11.18350766	11.16534044	11.79	0.55	11.23	0.10	0.95	-0.07	2.21E-01
Mtr.11482.1.S1_at	7.895536269	7.645348982	6.560431504	7.50684229	8.104103114	8.077267331	7.37	0.71	7.90	0.34	1.07	0.10	3.32E-01
Mtr.11483.1.S1_at	7.160191786	7.437406516	6.788224933	7.162682138	7.30436962	7.558269492	7.13	0.33	7.34	0.20	1.03	0.04	3.99E-01
Mtr.11485.1.S1_at	3.01822417	3.018734344	6.341316152	8.057078589	7.994802539	7.479414003	4.13	1.92	7.84	0.32	1.90	0.93	7.47E-02
Mtr.11486.1.S1_at	2.546810971	2.572341107	2.49762176	2.537848985	2.560337399	2.587847067	2.54	0.04	2.56	0.03	1.01	0.01	4.36E-01
Mtr.11487.1.S1_at	2.293126007	2.296756223	2.260994483	3.382538857	3.424834976	4.022354213	2.28	0.02	3.61	0.36	1.58	0.66	2.31E-02
Mtr.11488.1.S1_at	9.847156347	9.234056666	8.441669039	8.670057311	8.323842219	8.115661522	9.17	0.70	8.37	0.28	0.91	-0.13	1.77E-01
Mtr.11489.1.S1_at	10.08375621	10.33903066	8.955470648	8.533214029	8.671864041	8.188583025	9.79	0.74	8.46	0.25	0.86	-0.21	7.64E-02
Mtr.1149.1.S1_s_at	2.304712661	2.311302356	2.485671977	2.285275508	2.295176345	2.29032847	2.37	0.10	2.29	0.00	0.97	-0.05	3.23E-01
Mtr.11490.1.S1_at	9.662296675	8.953612036	12.41900403	12.43523417	11.33863937	10.70716375	10.34	1.83	11.49	0.87	1.11	0.15	4.02E-01
Mtr.11491.1.S1_at	9.6888859	9.612446433	8.236155522	7.790396784	7.617392915	7.688521485	9.18	0.82	7.70	0.09	0.84	-0.25	8.68E-02
Mtr.11492.1.S1_at	4.367190835	3.989262433	9.049687744	8.201678362	7.624253603	7.348060541	5.80	2.82	7.72	0.44	1.33	0.41	3.59E-01
Mtr.11493.1.S1_at	9.988225438	10.19280978	10.59420069	8.590954062	8.117346895	8.577898061	10.26	0.31	8.43	0.27	0.82	-0.28	1.61E-03
Mtr.11494.1.S1_at	8.534969417	8.657909908	7.378127287	9.054095204	9.639217681	9.805918613	8.19	0.71	9.50	0.39	1.16	0.21	6.42E-02
Mtr.11495.1.S1_at	12.58856354	12.77484541	13.12057969	11.89902087	11.49041088	11.77858158	12.83	0.27	11.72	0.21	0.91	-0.13	5.94E-03
Mtr.11496.1.S1_at	4.038194519	3.320041716	5.836722123	5.627091136	5.324609082	5.465137063	4.40	1.30	5.47	0.15	1.24	0.32	2.87E-01
Mtr.11497.1.S1_at	8.58413523	8.704805455	7.329342252	8.891825127	9.615907926	10.16101463	8.21	0.76	9.56	0.64	1.16	0.22	8.01E-02
Mtr.11498.1.S1_at	7.872404098	7.546777721	8.961465854	9.262529017	9.122378796	9.066341396	8.13	0.74	9.15	0.10	1.13	0.17	1.37E-01
Mtr.11499.1.S1_at	6.573651804	5.291953554	6.680289634	9.510436187	10.13790972	9.972484755	6.18	0.77	9.87	0.33	1.60	0.68	6.80E-03
Mtr.115.1.S1_at	5.104792075	3.442432642	5.18174907	4.4181339	3.479050612	4.331803188	4.58	0.98	4.08	0.52	0.89	-0.17	4.92E-01
Mtr.1150.1.S1_at	3.259448675	3.513987092	3.183506057	3.215556987	3.414363215	3.412283165	3.32	0.17	3.35	0.11	1.01	0.01	8.26E-01
Mtr.11500.1.S1_at	6.644324098	5.756177878	8.028880624	8.197648772	7.608567686	7.633543603	6.81	1.15	7.81	0.33	1.15	0.20	2.65E-01
Mtr.11501.1.S1_at	10.64722013	10.89332501	9.740068577	9.366485685	9.773041669	9.877932401	10.43	0.61	9.67	0.27	0.93	-0.11	1.52E-01
Mtr.11502.1.S1_at	7.900171315	7.990229684	7.419503193	7.246070053	7.597637846	7.435955984	7.77	0.31	7.43	0.18	0.96	-0.07	1.86E-01
Mtr.11503.1.S1_at	8.312003106	9.470461928	9.411421437	6.146503472	6.864583409	8.337889125	9.06	0.65	7.12	1.12	0.79	-0.35	7.42E-02
Mtr.11504.1.S1_at	11.15793306	11.19489036	10.77957032	11.77935468	11.38991299	11.25535018	11.04	0.23	11.47	0.27	1.04	0.06	1.06E-01
Mtr.11505.1.S1_at	9.647913872	9.792867074	8.964065388	9.993963006	10.27149839	10.28997184	9.47	0.44	10.19	0.17	1.08	0.11	9.30E-02
Mtr.11506.1.S1_at	6.392192477	6.637309682	6.744904207	7.981769753	7.719051669	7.145168255	6.59	0.18	7.62	0.43	1.16	0.21	3.82E-02
Mtr.11507.1.S1_at	8.478658732	8.970171977	6.960584939	5.433974386	3.927113464	4.71425033	8.14	1.05	4.69	0.75	0.58	-0.79	1.24E-02
Mtr.11508.1.S1_at	8.606499581	8.67130805	7.909098337	8.96637243	9.524011627	9.39259735	8.40	0.42	9.29	0.29	1.11	0.15	4.52E-02
Mtr.11509.1.S1_at	9.227086739	9.206989664	8.834530496	6.57229016	7.084878466	6.906032614	9.09	0.22	6.85	0.26	0.75	-0.41	3.97E-04
Mtr.1151.1.S1_at	8.155972505	7.579009242	8.739095595	7.57572312	7.669325589	7.021044385	8.16	0.58	7.42	0.35	0.91	-0.14	1.48E-01
Mtr.11510.1.S1_at	2.354665135	2.386114486	8.803516895	8.697827216	8.145499667	7.489159073	4.51	3.71	8.11	0.61	1.80	0.85	2.33E-01
Mtr.11511.1.S1_at	6.454178647	7.246835647	7.659709749	4.403243205	4.027016212	3.629055446	7.12	0.61	4.02	0.39	0.56	-0.82	3.35E-03
Mtr.11512.1.S1_at	10.04074382	10.13551914	8.248705694	8.197509356	8.810304131	9.061613756	9.47	1.06	8.69	0.44	0.92	-0.12	3.32E-01
Mtr.11513.1.S1_at	2.710492203	2.671611556	4.312798364	4.915657778	4.335099599	4.959087034	3.23	0.94	4.74	0.35	1.47	0.55	9.46E-02
Mtr.11514.1.S1_at	6.499073267	6.581113307	9.021039914	8.508433869	8.248489238	8.376800947	7.37	1.43	8.38	0.13	1.14	0.19	3.46E-01
Mtr.11515.1.S1_at	5.91926995	5.309783281	7.922750127	8.836951726	9.105941182	9.131067522	6.38	1.37	9.02	0.16	1.41	0.50	7.69E-02
Mtr.11516.1.S1_at	12.50331184	11.83564583	11.60226733	13.15867524	13.50797213	13.53899395	11.98	0.47	13.40	0.21	1.12	0.16	2.04E-02
Mtr.11517.1.S1_at	8.264111097	8.49062857	5.269432527	4.830637139	6.218087095	5.957665847	7.34	1.80	5.67	0.74	0.77	-0.37	2.44E-01
Mtr.11518.1.S1_at	7.489922627	7.72084359	6.680907987	5.517813018	4.98447852	5.208052564	7.30	0.55	5.24	0.27	0.72	-0.48	1.07E-02
Mtr.11519.1.S1_at	9.564613949	9.746582313	8.374249002	8.25855496	8.592880102	8.907492798	9.23	0.75	8.59	0.32	0.93	-0.10	2.73E-01
Mtr.1152.1.S1_at	2.670870681	2.701166455	2.665889943	2.708002264	2.703656798	2.677058415	2.68	0.02	2.70	0.02	1.01	0.01	3.14E-01
Mtr.11520.1.S1_at	6.431247259	5.547185583	8.753641075	6.799667248	5.922177327	5.062650349	6.91	1.66	5.93	0.87	0.86	-0.22	4.29E-01
Mtr.11520.1.S1_s_at	6.161523967	5.815431628	7.890724158	6.482324119	5.926139599	5.077425071	6.62	1.11	5.83	0.71	0.88	-0.18	3.65E-01
Mtr.11521.1.S1_at	6.899909941	6.138096065	7.996588182	6.3112966	6.007860295	5.562097268	7.01	0.93	5.96	0.38	0.85	-0.23	1.81E-01
Mtr.11522.1.S1_at	2.641655118	2.681764288	6.26866683	6.170985146	5.321541627	5.263321957	3.86	2.08	5.59	0.51	1.45	0.53	2.86E-01
Mtr.11523.1.S1_at	4.041096348	4.34598259	6.579332871	4.88608651	5.272523132	5.189512135	4.99	1.39	5.12	0.20	1.03	0.04	8.89E-01
Mtr.11524.1.S1_at	2.660772696	2.480950518	5.978845789	2.721421866	2.801131471	2.632766803	3.71	1.97	2.72	0.08	0.73	-0.45	4.76E-01
Mtr.11525.1.S1_at	2.654916862	2.665313045	4.726289478	3.76318591	2.935839038	2.664414452	3.35	1.19	3.12	0.57	0.93	-0.10	7.86E-01
Mtr.11526.1.S1_at	5.805694984	5.271906267	6.140771273	6.334677718	6.670656502	6.926028655	5.74	0.44	6.64	0.30	1.16	0.21	4.88E-02
Mtr.11527.1.S1_at	3.443580462	3.319500725	7.013444003	6.582826461	6.357331375	6.061880237	4.59	2.10	6.33	0.26	1.38	0.46	2.86E-01
Mtr.11528.1.S1_at	2.29215945	2.360250034	5.666708613	5.357506153	4.080079672	3.853925972	3.44	1.93	4.43	0.81	1.29	0.37	4.79E-01
Mtr.11529.1.S1_at	2.560015541	2.573832063	4.886662847	2.472542029	2.602906331	2.437170253	3.34	1.34	2.50	0.09	0.75	-0.42	3.93E-01
Mtr.1153.1.S1_at	4.418641529	4.45096338	4.038880263	6.128582114	4.229331087	4.464451534	4.30	0.23	4.94	1.04	1.15	0.20	3.98E-01
Mtr.1153.1.S1_x_at	5.043479821	4.629176859	3.980093856	7.48442114	6.915242834	5.868155929	4.55	0.54	6.76	0.82	1.48	0.57	2.32E-02
Mtr.11530.1.S1_at	6.034480576	6.349443592	8.513926756	8.290346395	7.67071017	7.427349258	6.97	1.35	7.80	0.44	1.12	0.16	4.02E-01
Mtr.11531.1.S1_s_at	4.502449922	4.789372669	4.946804511	6.513775873	6.510528627	6.395563538	4.75	0.23	6.47	0.07	1.36	0.45	3.18E-03
Mtr.11532.1.S1_at	2.714925061	3.044151351	2.714792264	2.611192794	2.942231554	2.802230441	2.82	0.19	2.79	0.17	0.99	-0.02	8.01E-01
Mtr.11533.1.S1_at	11.01244619	10.86487707	10.65697617	11.25466953	11.80037552	11.82551662	10.84	0.18	11.63	0.32	1.07	0.10	3.27E-02
Mtr.11534.1.S1_at	2.821630125	2.810906606	6.099185364	5.2455324	4.881989533	4.537526922	3.91	1.90	4.89	0.35	1.25	0.32	4.67E-01
Mtr.11535.1.S1_at	11.68094027	11.66439514	9.952312111	11.48441201	11.70492714	11.54467291	11.10	0.99	11.58	0.11	1.04	0.06	4.92E-01
Mtr.11536.1.S1_at	2.739083826	4.003414114	12.34806353	11.07564579	9.973282039	9.326183677	6.36	5.22	10.13	0.88	1.59	0.67	3.38E-01
Mtr.11537.1.S1_at	2.411139176	2.13522417	5.360506977	4.005958044	2.88357629	3.238908601	3.30	1.79	3.38	0.57	1.02	0.03	9.51E-01
Mtr.11538.1.S1_at	9.644966895	9.133448098	10.6102367	11.01401911	10.2064158	10.26712553	9.80	0.75	10.50	0.45	1.07	0.10	2.53E-01
Mtr.11539.1.S1_at	4.378445461	4.227476125	5.914383968	6.204821812	4.219202723	4.924753819	4.84	0.93	5.12	1.01	1.06	0.08	7.45E-01
Mtr.1154.1.S1_at	2.659974545	3.264703936	4.289597537	10.89489292	10.66098695	10.47299015	3.40	0.82	10.68	0.21	3.14	1.65	2.67E-03
Mtr.11540.1.S1_at	2.183815515	2.116258215	2.093426116	2.096936419	2.091692826	2.088476022	2.13	0.05	2.09	0.00	0.98	-0.03	2.89E-01
Mtr.11541.1.S1_at	8.251887121	8.704679012	7.763516012	10.22740029	9.926236055	10.09161891	8.24	0.47	10.08	0.15	1.22	0.29	1.43E-02
Mtr.11542.1.S1_s_at	6.687509743	6.501291468	7.962812466	7.126563065	6.543925033	6.541079387	7.05	0.80	6.74	0.34	0.96	-0.07	5.79E-01
Mtr.11543.1.S1_at	7.639989486	7.926969459	8.519213548	5.600194439	4.44363908	3.749828926	8.03	0.45	4.60	0.93	0.57	-0.80	1.18E-02
Mtr.11544.1.S1_at	6.402801891	5.073296341	4.461925964	2.946235154	2.713311941	3.409946765	5.31	0.99	3.02	0.35	0.57	-0.81	4.46E-02
Mtr.11545.1.S1_at	10.1210114	10.49501301	9.134036813	7.675024761	7.249699195	7.668571484	9.92	0.70	7.53	0.24	0.76	-0.40	1.88E-02
Mtr.11546.1.S1_at	2.731288721	2.757317308	4.149160745	4.264678912	3.690465014	3.438921657	3.21	0.81	3.80	0.42	1.18	0.24	3.48E-01
Mtr.11547.1.S1_at	9.366148736	9.69445839	8.141081076	7.712785045	7.465420494	7.956038122	9.07	0.82	7.71	0.25	0.85	-0.23	9.27E-02
Mtr.11548.1.S1_at	2.517333264	2.523119368	2.510609636	2.499233666	2.51526555	2.495779242	2.52	0.01	2.50	0.01	0.99	-0.01	1.40E-01
Mtr.11549.1.S1_at	2.990566257	2.563042758	6.411423525	7.195159612	6.31192565	5.950847357	3.99	2.11	6.49	0.64	1.63	0.70	1.69E-01
Mtr.1155.1.S1_at	2.927293835	2.856506087	2.694912399	3.881639779	3.747429089	5.153271453	2.83	0.12	4.26	0.78	1.51	0.59	8.20E-02
Mtr.11550.1.S1_at	2.786347088	2.876260093	5.428466735	4.300042453	3.901938136	3.679726214	3.70	1.50	3.96	0.31	1.07	0.10	7.92E-01
Mtr.11551.1.S1_at	7.268972899	7.694453366	6.081834966	7.62799835	8.381591492	8.613982583	7.02	0.84	8.21	0.52	1.17	0.23	1.17E-01
Mtr.11552.1.S1_at	11.05938138	10.98615468	10.33704312	11.15790574	11.18505007	11.26332206	10.79	0.40	11.20	0.05	1.04	0.05	2.16E-01
Mtr.11553.1.S1_at	5.484944266	5.395619639	5.60107668	8.421242561	9.280814912	8.719194765	5.49	0.10	8.81	0.44	1.60	0.68	3.99E-03
Mtr.11554.1.S1_at	4.29198791	3.309079715	3.820759065	2.008574802	2.001727606	2.664131516	3.81	0.49	2.22	0.38	0.58	-0.78	1.33E-02
Mtr.11555.1.S1_at	2.045736722	2.051950605	2.040985808	2.048125978	2.044958367	2.032064705	2.05	0.01	2.04	0.01	1.00	0.00	4.91E-01
Mtr.11556.1.S1_at	2.945933136	2.958620017	4.279625553	6.648838061	5.736300907	5.724445718	3.39	0.77	6.04	0.53	1.78	0.83	1.07E-02
Mtr.11557.1.S1_at	5.299133114	4.520191754	7.611344785	9.559179521	10.16750617	9.421849317	5.81	1.61	9.72	0.40	1.67	0.74	4.52E-02
Mtr.11558.1.S1_at	12.91259064	12.67189698	11.33267463	10.40054948	10.00348419	10.44640096	12.31	0.85	10.28	0.24	0.84	-0.26	4.53E-02
Mtr.11558.1.S1_s_at	9.844818979	9.93178515	8.92976156	7.405903927	6.851819672	6.968304004	9.57	0.56	7.08	0.29	0.74	-0.44	6.09E-03
Mtr.1156.1.S1_at	14.16015708	13.96021467	14.45958675	13.52320251	12.94842845	12.72838878	14.19	0.25	13.07	0.41	0.92	-0.12	2.23E-02
Mtr.11560.1.S1_s_at	4.848406833	4.841376451	6.826705715	6.111556745	6.392723924	5.898053839	5.51	1.14	6.13	0.25	1.11	0.16	4.43E-01
Mtr.11561.1.S1_at	7.108747216	7.567111855	8.436022506	5.155681213	5.422912542	5.22290173	7.70	0.67	5.27	0.14	0.68	-0.55	2.09E-02
Mtr.11562.1.S1_at	9.240414384	9.537001065	7.858420833	7.207913723	7.331888831	7.559657459	8.88	0.90	7.37	0.18	0.83	-0.27	9.45E-02
Mtr.11563.1.S1_at	11.17613588	10.91261361	10.26122133	10.5864505	10.44759149	10.74164758	10.78	0.47	10.59	0.15	0.98	-0.03	5.61E-01
Mtr.11564.1.S1_at	9.842788983	9.813711946	8.833495954	9.82056823	9.74879358	9.840606958	9.50	0.57	9.80	0.05	1.03	0.05	4.53E-01
Mtr.11565.1.S1_at	2.640867144	2.733076748	2.5890102	2.554265806	2.572999284	2.528376121	2.65	0.07	2.55	0.02	0.96	-0.06	1.26E-01
Mtr.11566.1.S1_at	12.37292065	12.54293505	12.06016786	12.18955393	11.90076744	11.79102608	12.33	0.24	11.96	0.21	0.97	-0.04	1.21E-01
Mtr.11567.1.S1_at	2.566488855	2.576977652	2.520306207	3.04461977	2.742282467	2.513358505	2.55	0.03	2.77	0.27	1.08	0.12	3.01E-01
Mtr.11567.1.S1_s_at	2.666005251	3.206676924	3.159585341	3.339416489	2.640402394	2.495755769	3.01	0.30	2.83	0.45	0.94	-0.09	5.89E-01
Mtr.11568.1.S1_at	2.204033494	2.208650778	2.188193184	2.196120882	2.190744118	2.188646474	2.20	0.01	2.19	0.00	1.00	-0.01	3.05E-01
Mtr.11569.1.S1_at	3.821857682	3.354968486	2.474485682	2.653326402	2.483247906	3.58666037	3.22	0.68	2.91	0.59	0.90	-0.15	5.87E-01
Mtr.1157.1.S1_s_at	5.166599295	5.511073805	2.456187174	2.811623806	3.75462624	5.039059983	4.38	1.67	3.87	1.12	0.88	-0.18	6.87E-01
Mtr.11570.1.S1_at	8.91549998	8.826444232	5.284785516	9.131112175	9.453310247	9.079370006	7.68	2.07	9.22	0.20	1.20	0.26	3.25E-01
Mtr.11571.1.S1_at	9.347150362	9.594601599	7.891289413	8.827521193	8.881004368	9.004423345	8.94	0.92	8.90	0.09	1.00	-0.01	9.47E-01
Mtr.11571.1.S1_s_at	9.566097192	9.698800646	8.617447489	8.996038227	8.905081527	8.784620725	9.29	0.59	8.90	0.11	0.96	-0.06	3.62E-01
Mtr.11572.1.S1_at	2.263073097	2.25971944	2.263418044	2.243178814	2.209762637	2.231547858	2.26	0.00	2.23	0.02	0.99	-0.02	7.22E-02
Mtr.11573.1.S1_at	4.523096305	4.765293715	8.887900235	5.824564413	4.624109931	5.151530001	6.06	2.45	5.20	0.60	0.86	-0.22	6.10E-01
Mtr.11574.1.S1_at	2.547993381	2.593560381	5.270415919	5.157904849	4.567658484	4.578710894	3.47	1.56	4.77	0.34	1.37	0.46	2.84E-01
Mtr.11575.1.S1_at	10.20944826	10.27617523	9.32140475	10.42811124	10.4081894	10.52129146	9.94	0.53	10.45	0.06	1.05	0.07	2.34E-01
Mtr.11576.1.S1_at	3.527112828	3.429078284	3.695239814	4.448903548	5.172349192	4.18377418	3.55	0.13	4.60	0.51	1.30	0.37	6.24E-02
Mtr.11577.1.S1_at	2.786790724	2.801634863	2.644041225	2.695483625	2.660038366	2.886086979	2.74	0.09	2.75	0.12	1.00	0.00	9.74E-01
Mtr.11578.1.S1_at	6.347713738	5.98906045	6.468660305	5.404766551	4.815621672	5.744124272	6.27	0.25	5.32	0.47	0.85	-0.24	5.29E-02
Mtr.11579.1.S1_at	6.554623448	5.265811159	8.030923535	9.395310183	9.890175352	9.398445915	6.62	1.38	9.56	0.28	1.44	0.53	6.10E-02
Mtr.1158.1.S1_at	2.997042417	3.004065472	1.979669007	3.045264046	3.761151082	4.189666429	2.66	0.59	3.67	0.58	1.38	0.46	1.03E-01
Mtr.11580.1.S1_at	8.47282242	9.010106682	7.206755207	8.456055419	9.164164446	9.225637439	8.23	0.93	8.95	0.43	1.09	0.12	3.15E-01
Mtr.11581.1.S1_at	9.660724283	9.700128025	9.157898314	10.02477467	9.837404458	9.758046718	9.51	0.30	9.87	0.14	1.04	0.05	1.58E-01
Mtr.11582.1.S1_at	3.775936003	3.171889838	4.569509457	5.039014907	4.731514916	4.830656247	3.84	0.70	4.87	0.16	1.27	0.34	1.20E-01
Mtr.11582.1.S1_s_at	4.835814805	4.358119685	6.672481485	6.858157916	6.473171363	6.088372343	5.29	1.22	6.47	0.38	1.22	0.29	2.30E-01
Mtr.11583.1.S1_at	4.141884503	4.551571967	4.591680818	4.066884712	4.05508486	4.163432922	4.43	0.25	4.10	0.06	0.92	-0.11	1.40E-01
Mtr.11584.1.S1_at	2.463793778	2.454951624	2.446625145	2.817361537	2.435537184	2.444409078	2.46	0.01	2.57	0.22	1.05	0.06	4.72E-01
Mtr.11585.1.S1_at	2.523379684	2.412207852	6.927822296	5.481598968	4.390655202	4.456260237	3.95	2.58	4.78	0.61	1.21	0.27	6.40E-01
Mtr.11586.1.S1_at	8.466709922	7.414277677	7.019512171	8.904846885	8.517556379	8.56241132	7.63	0.75	8.66	0.21	1.13	0.18	1.32E-01
Mtr.11587.1.S1_at	10.92234964	10.74721949	10.7087241	11.93221813	12.06785823	12.20833143	10.79	0.11	12.07	0.14	1.12	0.16	3.03E-04
Mtr.11588.1.S1_at	3.583565475	3.087237086	6.960343962	9.388921864	9.000972568	9.089243072	4.54	2.11	9.16	0.20	2.02	1.01	6.17E-02
Mtr.11589.1.S1_at	6.263996502	5.727811289	10.17802286	7.211420475	6.032816947	6.36383774	7.39	2.43	6.54	0.61	0.88	-0.18	6.09E-01
Mtr.1159.1.S1_at	3.25466526	3.595768498	3.285303229	3.332805853	3.775458008	3.721961281	3.38	0.19	3.61	0.24	1.07	0.10	2.65E-01
Mtr.11590.1.S1_at	8.950872087	8.991294086	8.820424361	8.841087378	8.686336752	8.115602384	8.92	0.09	8.55	0.38	0.96	-0.06	2.29E-01
Mtr.11591.1.S1_at	7.221259443	7.090710615	8.739625192	7.50609353	7.359259379	6.90599546	7.68	0.92	7.26	0.31	0.94	-0.08	5.12E-01
Mtr.11592.1.S1_at	2.436172321	2.466491312	3.644656548	2.643592304	3.7816207	2.692865432	2.85	0.69	3.04	0.64	1.07	0.09	7.44E-01
Mtr.11593.1.S1_at	6.550918839	4.858779248	7.132414165	5.83100303	4.885711897	5.860868745	6.18	1.18	5.53	0.55	0.89	-0.16	4.52E-01
Mtr.11594.1.S1_at	10.91723902	11.17703564	10.3258608	10.53986577	10.67609749	10.52421426	10.81	0.44	10.58	0.08	0.98	-0.03	4.64E-01
Mtr.11595.1.S1_at	3.56362498	3.613039837	2.652217528	2.686498838	3.259021262	2.818948349	3.28	0.54	2.92	0.30	0.89	-0.17	3.91E-01
Mtr.11596.1.S1_at	9.847863583	9.853881489	8.867984193	9.501645084	10.10605599	10.08876822	9.52	0.57	9.90	0.34	1.04	0.06	3.93E-01
Mtr.11597.1.S1_at	6.972894554	7.419106036	6.54005234	6.721177423	6.607872465	6.722629035	6.98	0.44	6.68	0.07	0.96	-0.06	3.67E-01
Mtr.11598.1.S1_at	10.22595141	10.52781363	9.392419528	8.636702235	8.340076644	8.25474134	10.05	0.59	8.41	0.20	0.84	-0.26	2.99E-02
Mtr.11599.1.S1_at	4.934312464	4.71473096	3.397240439	4.707441806	4.802970412	6.315651117	4.35	0.83	5.28	0.90	1.21	0.28	2.61E-01
Mtr.116.1.S1_s_at	2.60970926	2.610588967	2.567986649	2.583488924	2.573261994	2.574252175	2.60	0.02	2.58	0.01	0.99	-0.01	3.06E-01
Mtr.1160.1.S1_at	2.456821918	2.449123267	2.354599284	2.424508332	2.417433132	2.50390385	2.42	0.06	2.45	0.05	1.01	0.02	5.46E-01
Mtr.11600.1.S1_at	11.15113397	11.14694368	10.88115199	11.1079171	11.01354296	10.87340214	11.06	0.15	11.00	0.12	0.99	-0.01	6.15E-01
Mtr.11601.1.S1_at	2.956151337	2.967145148	4.166607149	3.991708739	3.094366175	4.45993586	3.36	0.70	3.85	0.69	1.14	0.19	4.40E-01
Mtr.11602.1.S1_at	8.588676593	8.549076984	7.00052252	6.156092781	6.329051934	6.619001399	8.05	0.91	6.37	0.23	0.79	-0.34	7.67E-02
Mtr.11603.1.S1_at	2.303655318	2.310848871	2.567777208	2.291587228	2.289416236	2.287664626	2.39	0.15	2.29	0.00	0.96	-0.06	3.52E-01
Mtr.11604.1.S1_at	2.462616642	2.501098117	3.229358533	4.071130898	2.628244128	2.503751506	2.73	0.43	3.07	0.87	1.12	0.17	5.92E-01
Mtr.11604.1.S1_s_at	2.195794589	2.195919718	3.706526405	4.965533591	3.410536541	3.862602099	2.70	0.87	4.08	0.80	1.51	0.60	1.14E-01
Mtr.11605.1.S1_s_at	2.701557305	2.716268455	2.638018249	2.651817084	2.710217514	2.623984943	2.69	0.04	2.66	0.04	0.99	-0.01	5.42E-01
Mtr.11606.1.S1_at	10.1647311	10.14774795	9.211073263	9.064261125	9.084295132	9.234959588	9.84	0.55	9.13	0.09	0.93	-0.11	1.48E-01
Mtr.11607.1.S1_at	2.268040299	2.291135755	5.058947291	5.056954639	4.157054598	4.50453186	3.21	1.60	4.57	0.45	1.43	0.51	2.75E-01
Mtr.11608.1.S1_at	2.239395227	2.243001964	2.235705856	2.219161036	2.318192754	2.224198162	2.24	0.00	2.25	0.06	1.01	0.01	6.97E-01
Mtr.11609.1.S1_at	8.48122955	8.637285428	8.055134698	5.080564974	4.657570444	4.871553481	8.39	0.30	4.87	0.21	0.58	-0.78	1.62E-04
Mtr.1161.1.S1_at	2.484815189	2.487412052	2.409073884	2.46128543	2.472061861	2.479322307	2.46	0.04	2.47	0.01	1.00	0.01	7.26E-01
Mtr.11610.1.S1_at	7.924871191	7.846844951	6.677931486	6.865628086	7.468864319	7.588203934	7.48	0.70	7.31	0.39	0.98	-0.03	7.28E-01
Mtr.11611.1.S1_at	10.01087088	9.739042536	9.295252047	10.52955467	10.67408739	10.73528321	9.68	0.36	10.65	0.11	1.10	0.14	3.51E-02
Mtr.11612.1.S1_at	2.220606619	2.199940589	3.881325909	2.190536555	2.175340698	2.173099066	2.77	0.96	2.18	0.01	0.79	-0.34	4.02E-01
Mtr.11613.1.S1_at	2.344022526	2.404507989	2.345615987	2.295660777	2.271910211	2.290634397	2.36	0.03	2.29	0.01	0.97	-0.05	4.54E-02
Mtr.11614.1.S1_at	8.997083777	9.272199065	8.045878901	8.385461854	8.674364862	8.724379081	8.77	0.64	8.59	0.18	0.98	-0.03	6.86E-01
Mtr.11615.1.S1_at	2.322972644	2.342953343	2.285238152	2.306527797	2.287720688	2.229976832	2.32	0.03	2.27	0.04	0.98	-0.03	2.19E-01
Mtr.11616.1.S1_at	6.014194273	5.986389278	6.036126574	8.640411645	8.648103621	9.151536639	6.01	0.02	8.81	0.29	1.47	0.55	3.43E-03
Mtr.11617.1.S1_at	2.16212381	2.166309402	2.159609329	2.145534461	2.159917059	2.160323672	2.16	0.00	2.16	0.01	1.00	0.00	2.64E-01
Mtr.11618.1.S1_at	10.94658648	10.79057342	10.05633421	10.5801291	10.21378603	10.3526614	10.60	0.48	10.38	0.18	0.98	-0.03	5.25E-01
Mtr.11619.1.S1_at	6.639433304	6.971212024	8.699259538	4.997959431	3.118682226	4.699214547	7.44	1.11	4.27	1.01	0.57	-0.80	2.19E-02
Mtr.1162.1.S1_at	2.668476955	2.802494889	2.636770994	2.651220412	2.636669936	2.568716956	2.70	0.09	2.62	0.04	0.97	-0.05	2.39E-01
Mtr.11620.1.S1_at	7.594482816	8.133198838	7.152226064	6.496165673	5.559762653	5.482285874	7.63	0.49	5.85	0.56	0.77	-0.38	1.52E-02
Mtr.11621.1.S1_at	2.357849692	2.367729712	3.049013421	2.766734127	2.365195231	2.334535375	2.59	0.40	2.49	0.24	0.96	-0.06	7.25E-01
Mtr.11622.1.S1_at	9.756187222	10.01866839	8.747172829	8.830632607	9.055724148	9.213859572	9.51	0.67	9.03	0.19	0.95	-0.07	3.46E-01
Mtr.11623.1.S1_at	2.254681717	2.261509443	6.706490903	4.354670429	3.825701672	3.714670957	3.74	2.57	3.97	0.34	1.06	0.08	8.94E-01
Mtr.11624.1.S1_at	4.30664395	2.92534422	5.3538105	4.494604003	4.159729204	3.111520378	4.20	1.22	3.92	0.72	0.93	-0.10	7.59E-01
Mtr.11625.1.S1_at	3.331718952	3.43184584	4.987869642	3.318516578	2.957607976	3.290209773	3.92	0.93	3.19	0.20	0.81	-0.30	3.06E-01
Mtr.11626.1.S1_at	9.598189304	9.785226568	8.740526094	8.497831005	8.79121415	9.083079994	9.37	0.56	8.79	0.29	0.94	-0.09	2.06E-01
Mtr.11627.1.S1_at	2.491546479	2.504778033	2.4397251	2.441016312	2.477704896	2.454128204	2.48	0.03	2.46	0.02	0.99	-0.01	4.18E-01
Mtr.11627.1.S1_s_at	3.152333067	3.167782255	2.848247062	3.10299734	2.871627003	3.089501314	3.06	0.18	3.02	0.13	0.99	-0.02	8.01E-01
Mtr.11628.1.S1_at	2.31379291	2.321744498	2.300778307	2.484474633	2.319048542	2.374853482	2.31	0.01	2.39	0.08	1.03	0.05	2.37E-01
Mtr.11629.1.S1_at	7.515888377	7.808247932	11.20890136	10.33751956	9.766186649	9.539197993	8.84	2.05	9.88	0.41	1.12	0.16	4.76E-01
Mtr.1163.1.S1_at	2.365716758	2.552988437	2.556161999	2.3509022	2.337194614	2.377172672	2.49	0.11	2.36	0.02	0.95	-0.08	1.58E-01
Mtr.11630.1.S1_at	8.482692944	8.633815507	9.113196944	9.611844027	9.405656595	9.171218621	8.74	0.33	9.40	0.22	1.07	0.10	5.42E-02
Mtr.11631.1.S1_at	4.311223862	3.39679581	6.051826334	4.849841264	5.12614473	5.339387551	4.59	1.35	5.11	0.25	1.11	0.15	5.76E-01
Mtr.11632.1.S1_at	2.46063324	2.475925554	4.983825211	5.549844931	5.279531442	5.18897765	3.31	1.45	5.34	0.19	1.61	0.69	1.34E-01
Mtr.11633.1.S1_at	2.311322582	2.313088935	5.610637183	5.03625917	4.904706055	3.961359133	3.41	1.90	4.63	0.59	1.36	0.44	3.84E-01
Mtr.11634.1.S1_at	8.096052664	8.051048406	7.748852366	8.704823361	8.625138312	8.736186375	7.97	0.19	8.69	0.06	1.09	0.13	1.55E-02
Mtr.11635.1.S1_at	6.876935609	6.982684062	6.558800552	6.59021864	6.618000361	6.912807139	6.81	0.22	6.71	0.18	0.99	-0.02	5.79E-01
Mtr.11636.1.S1_at	10.51615809	10.22231009	10.72603002	10.72579177	10.15625508	9.962137157	10.49	0.25	10.28	0.40	0.98	-0.03	4.96E-01
Mtr.11637.1.S1_at	2.901708363	2.705357162	4.86741593	3.984409529	4.009804112	3.691803929	3.49	1.20	3.90	0.18	1.12	0.16	6.19E-01
Mtr.11638.1.S1_at	2.221108729	5.331081796	4.073697925	7.894607615	8.096796678	8.203481878	3.88	1.56	8.06	0.16	2.08	1.06	4.22E-02
Mtr.11639.1.S1_at	11.32876481	11.52797256	9.873193128	10.50291122	10.64352401	10.69008917	10.91	0.90	10.61	0.10	0.97	-0.04	6.26E-01
Mtr.1164.1.S1_x_at	10.25741052	10.60793137	10.43278359	6.809663983	5.945751574	6.697766078	10.43	0.18	6.48	0.47	0.62	-0.69	1.90E-03
Mtr.11640.1.S1_at	7.144890842	5.800966071	5.938027066	3.148910314	3.005557715	3.017504981	6.29	0.74	3.06	0.08	0.49	-1.04	1.61E-02
Mtr.11641.1.S1_at	3.986091665	3.510039742	3.238428803	2.161209396	2.154627177	2.153234287	3.58	0.38	2.16	0.00	0.60	-0.73	2.28E-02
Mtr.11642.1.S1_at	3.083920296	3.658571375	4.429144397	3.065205366	3.068903491	3.057721719	3.72	0.67	3.06	0.01	0.82	-0.28	2.32E-01
Mtr.11643.1.S1_at	2.311710233	2.350754202	6.218944921	5.354658865	4.490124262	3.275718513	3.63	2.24	4.37	1.04	1.21	0.27	6.40E-01
Mtr.11644.1.S1_at	4.778150259	4.02018983	9.088628599	9.040533267	8.596429027	7.76929183	5.96	2.73	8.47	0.65	1.42	0.51	2.50E-01
Mtr.11645.1.S1_at	4.486706193	4.894153897	5.651977977	4.406921612	4.164401501	5.097307598	5.01	0.59	4.56	0.48	0.91	-0.14	3.63E-01
Mtr.11646.1.S1_at	7.41807223	7.407504903	7.665897485	7.896618555	7.967585617	7.694702001	7.50	0.15	7.85	0.14	1.05	0.07	3.89E-02
Mtr.11647.1.S1_at	2.534017664	2.523676773	2.518202086	2.497417361	2.474934601	2.463407064	2.53	0.01	2.48	0.02	0.98	-0.03	2.70E-02
Mtr.11647.1.S1_s_at	2.52043213	2.428246471	2.469411326	3.210606564	2.427789771	2.426502863	2.47	0.05	2.69	0.45	1.09	0.12	4.96E-01
Mtr.11648.1.S1_at	7.08139395	6.619994774	5.459216055	2.97805342	2.721105326	3.21515196	6.39	0.84	2.97	0.25	0.47	-1.10	1.36E-02
Mtr.11649.1.S1_at	10.78527612	10.8651246	10.58625988	11.47464077	11.53248281	11.83980943	10.75	0.14	11.62	0.20	1.08	0.11	4.59E-03
Mtr.1165.1.S1_x_at	2.14560154	2.153649271	2.128979374	2.139864011	2.258828618	2.132579807	2.14	0.01	2.18	0.07	1.02	0.02	4.91E-01
Mtr.11650.1.S1_at	7.501689825	7.34782871	7.258595346	8.200980521	7.871753902	7.941042854	7.37	0.12	8.00	0.17	1.09	0.12	8.78E-03
Mtr.11651.1.S1_at	2.505620883	2.533721297	4.400765019	4.579694942	2.881493748	2.494990639	3.15	1.09	3.32	1.11	1.05	0.08	8.57E-01
Mtr.11652.1.S1_at	2.364463948	2.372267401	3.355760458	3.373437472	2.59356286	2.456835425	2.70	0.57	2.81	0.49	1.04	0.06	8.13E-01
Mtr.11653.1.S1_at	2.332986079	2.236369961	2.708868605	2.333911871	2.330461332	2.327746439	2.43	0.25	2.33	0.00	0.96	-0.06	5.76E-01
Mtr.11653.1.S1_s_at	2.205451537	2.211825793	3.640512782	2.190613055	2.331058945	2.34177729	2.69	0.83	2.29	0.08	0.85	-0.23	4.92E-01
Mtr.11654.1.S1_at	7.150689054	7.507101708	9.131079568	6.494141245	5.075294754	4.476593032	7.93	1.06	5.35	1.04	0.67	-0.57	3.91E-02
Mtr.11655.1.S1_at	2.182255928	2.188272344	2.163151199	2.167751853	2.161190306	2.160042061	2.18	0.01	2.16	0.00	0.99	-0.01	1.80E-01
Mtr.11656.1.S1_at	4.418984821	5.467320852	3.295182736	2.975414556	2.89649104	2.70259814	4.39	1.09	2.86	0.14	0.65	-0.62	1.32E-01
Mtr.11657.1.S1_at	3.074530586	3.115374035	4.406718008	3.119808994	3.113566308	3.127289019	3.53	0.76	3.12	0.01	0.88	-0.18	4.46E-01
Mtr.11658.1.S1_at	9.099187586	9.268837316	7.793974695	8.006923709	8.668714011	8.800678556	8.72	0.81	8.49	0.43	0.97	-0.04	6.93E-01
Mtr.11659.1.S1_at	5.62471354	5.705903022	5.428101063	4.965292224	5.193689629	5.005302561	5.59	0.14	5.05	0.12	0.90	-0.14	8.55E-03
Mtr.1166.1.S1_s_at	2.66413638	2.639606962	2.582244083	2.532196352	2.590358424	2.577568275	2.63	0.04	2.57	0.03	0.98	-0.03	1.14E-01
Mtr.11660.1.S1_at	3.17097604	2.712949657	4.045970187	2.624610417	2.602517427	2.57439079	3.31	0.68	2.60	0.03	0.79	-0.35	2.11E-01
Mtr.11661.1.S1_at	4.995860712	4.142243594	5.325833411	8.800723672	8.461757873	7.952855335	4.82	0.61	8.41	0.43	1.74	0.80	1.82E-03
Mtr.11662.1.S1_at	2.436046395	2.444054708	2.433555904	2.428233185	2.434650646	2.431757546	2.44	0.01	2.43	0.00	1.00	0.00	1.76E-01
Mtr.11663.1.S1_at	2.199107006	2.21810976	5.73218973	7.737221257	7.183829466	6.138936494	3.38	2.03	7.02	0.81	2.07	1.05	7.49E-02
Mtr.11664.1.S1_at	8.338614509	8.60916014	7.34306375	5.055404614	6.200014742	5.985856047	8.10	0.67	5.75	0.61	0.71	-0.49	1.10E-02
Mtr.11665.1.S1_at	9.895532702	10.17253277	9.096547169	8.815028007	9.156998694	9.250476829	9.72	0.56	9.07	0.23	0.93	-0.10	1.72E-01
Mtr.11666.1.S1_at	4.424723019	4.20371852	6.684234239	7.043430491	7.217101365	6.922294668	5.10	1.37	7.06	0.15	1.38	0.47	1.31E-01
Mtr.11667.1.S1_at	5.820381095	5.413624239	8.153017127	8.069869232	7.298796268	7.173126064	6.46	1.48	7.51	0.49	1.16	0.22	3.44E-01
Mtr.11668.1.S1_at	2.560135564	2.571745657	2.453924104	2.462382327	2.545968982	2.46351406	2.53	0.06	2.49	0.05	0.98	-0.02	4.64E-01
Mtr.11669.1.S1_at	2.334766789	2.345010616	3.678722953	5.372341149	3.282449843	3.208451676	2.79	0.77	3.95	1.23	1.42	0.51	2.48E-01
Mtr.1167.1.S1_s_at	9.423014196	9.694354233	9.623495906	9.75974932	10.1815365	10.14253798	9.58	0.14	10.03	0.23	1.05	0.07	5.86E-02
Mtr.11670.1.S1_s_at	5.257200497	4.392756664	8.807801331	7.684201449	6.705622319	6.493418642	6.15	2.34	6.96	0.64	1.13	0.18	6.15E-01
Mtr.11671.1.S1_at	6.985500983	6.61816319	8.295507086	8.080221755	7.922632781	7.720101714	7.30	0.88	7.91	0.18	1.08	0.12	3.55E-01
Mtr.11672.1.S1_at	8.833162718	8.163178512	10.62356068	12.51466043	12.0570364	12.33341551	9.21	1.27	12.30	0.23	1.34	0.42	4.79E-02
Mtr.11673.1.S1_at	10.0969493	10.09674647	9.551437358	6.525437439	5.9447395	5.655989918	9.92	0.31	6.04	0.44	0.61	-0.71	4.40E-04
Mtr.11674.1.S1_at	5.371899654	4.430826264	5.624709629	4.534870813	4.676935903	5.388458636	5.14	0.63	4.87	0.46	0.95	-0.08	5.75E-01
Mtr.11675.1.S1_at	2.552629135	2.251045299	2.783229172	5.893121281	6.019816154	4.442649927	2.53	0.27	5.45	0.88	2.16	1.11	2.12E-02
Mtr.11676.1.S1_at	2.344163988	2.348694547	2.310411915	2.345793712	2.339005369	2.332517874	2.33	0.02	2.34	0.01	1.00	0.00	7.42E-01
Mtr.11677.1.S1_at	2.491668056	2.491975377	2.894635661	2.713731931	2.509448896	2.34181717	2.63	0.23	2.52	0.19	0.96	-0.06	5.78E-01
Mtr.11678.1.S1_at	6.852703023	6.65881836	4.143261826	2.355835373	2.661209493	2.358143077	5.88	1.51	2.46	0.18	0.42	-1.26	5.74E-02
Mtr.11679.1.S1_at	4.041200106	4.073077038	5.355660294	6.653836782	6.822956921	6.450263591	4.49	0.75	6.64	0.19	1.48	0.56	3.19E-02
Mtr.11680.1.S1_at	2.159332757	2.167478752	2.164553599	2.16489433	2.150877992	2.164705733	2.16	0.00	2.16	0.01	1.00	0.00	5.37E-01
Mtr.11681.1.S1_at	4.385440173	4.704168876	5.843395859	4.237560612	3.438137962	3.846935948	4.98	0.77	3.84	0.40	0.77	-0.37	1.07E-01
Mtr.11682.1.S1_at	7.425176152	7.430469101	6.535622454	8.702894274	9.096172941	8.962891288	7.13	0.52	8.92	0.20	1.25	0.32	1.64E-02
Mtr.11683.1.S1_at	9.462550446	9.69468192	7.817055077	5.842660041	5.960466348	6.123678663	8.99	1.02	5.98	0.14	0.66	-0.59	3.42E-02
Mtr.11684.1.S1_at	9.01201718	9.007391075	8.609340417	8.05914386	6.802889846	6.154218748	8.88	0.23	7.01	0.97	0.79	-0.34	7.17E-02
Mtr.11685.1.S1_s_at	5.072819611	5.397521318	8.602039614	6.740662441	5.510760339	5.462182437	6.36	1.95	5.90	0.72	0.93	-0.11	7.35E-01
Mtr.11686.1.S1_at	7.53917501	7.132328644	8.243168878	8.085714044	7.918908458	8.175573955	7.64	0.56	8.06	0.13	1.06	0.08	3.22E-01
Mtr.11687.1.S1_at	5.493291752	4.926251321	6.190176043	7.524986695	7.954283876	7.83323277	5.54	0.63	7.77	0.22	1.40	0.49	1.71E-02
Mtr.11688.1.S1_at	10.13736423	10.11695319	9.793231499	10.21569581	10.43578526	10.23028047	10.02	0.19	10.29	0.12	1.03	0.04	1.16E-01
Mtr.11689.1.S1_at	3.054318357	1.959171125	4.16500235	3.716295438	3.574192688	4.862233048	3.06	1.10	4.05	0.71	1.32	0.40	2.71E-01
Mtr.1169.1.S1_s_at	9.503556077	9.915312302	8.991075676	7.703519738	8.484944333	9.225262477	9.47	0.46	8.47	0.76	0.89	-0.16	1.39E-01
Mtr.1169.1.S1_x_at	3.086119159	3.053367669	3.011402358	2.849676876	3.036898012	2.970670907	3.05	0.04	2.95	0.09	0.97	-0.05	2.09E-01
Mtr.11690.1.S1_at	2.809395474	2.805737386	5.262655994	5.335619667	4.990779545	4.520203105	3.63	1.42	4.95	0.41	1.36	0.45	2.43E-01
Mtr.11691.1.S1_at	10.67772491	10.70546746	7.965241854	8.485712714	8.998200571	9.152826449	9.78	1.57	8.88	0.35	0.91	-0.14	4.26E-01
Mtr.11692.1.S1_at	3.03463375	3.044908417	3.019331659	6.34392202	6.784793571	6.965739032	3.03	0.01	6.70	0.32	2.21	1.14	2.49E-03
Mtr.11693.1.S1_s_at	6.110966488	6.736627629	7.42807907	6.091829116	5.129031118	4.648660921	6.76	0.66	5.29	0.73	0.78	-0.35	6.22E-02
Mtr.11694.1.S1_at	4.409967762	6.342541878	4.777935331	10.90377056	11.1868984	12.10565868	5.18	1.03	11.40	0.63	2.20	1.14	1.96E-03
Mtr.11695.1.S1_at	7.551188574	7.538000051	7.430961343	6.585365569	6.501654017	7.012143029	7.51	0.07	6.70	0.27	0.89	-0.16	3.05E-02
Mtr.11696.1.S1_at	7.611548169	7.694466055	7.510166274	3.796230204	3.268671561	3.527868166	7.61	0.09	3.53	0.26	0.46	-1.11	4.67E-04
Mtr.11697.1.S1_at	2.453007986	2.876304261	2.422535598	10.05837976	10.67436207	11.23028543	2.58	0.25	10.65	0.59	4.12	2.04	3.85E-04
Mtr.11698.1.S1_at	3.740434961	4.523830193	5.56912248	4.35474669	4.65837957	4.677240025	4.61	0.92	4.56	0.18	0.99	-0.01	9.37E-01
Mtr.11699.1.S1_at	9.394775283	9.438064456	9.463185664	8.701326237	8.730553955	9.038989555	9.43	0.03	8.82	0.19	0.94	-0.10	2.68E-02
Mtr.117.1.S1_at	2.99722887	3.010862362	2.896009667	2.955156261	2.980236189	3.118855875	2.97	0.06	3.02	0.09	1.02	0.02	4.72E-01
Mtr.1170.1.S1_at	3.620214222	3.038984328	2.642778004	2.632023562	2.629623399	2.629224823	3.10	0.49	2.63	0.00	0.85	-0.24	2.39E-01
Mtr.1170.1.S1_s_at	2.300890699	2.312968877	2.300067714	2.908859126	2.298128088	2.295780985	2.30	0.01	2.50	0.35	1.09	0.12	4.37E-01
Mtr.11700.1.S1_at	8.258723979	8.102544945	8.102511715	7.637230778	7.853054033	8.012899253	8.15	0.09	7.83	0.19	0.96	-0.06	8.04E-02
Mtr.11701.1.S1_at	2.695568353	2.708001776	3.345978315	2.67062651	2.690966589	2.68151178	2.92	0.37	2.68	0.01	0.92	-0.12	3.87E-01
Mtr.11702.1.S1_at	5.554429975	5.811598456	6.070824236	6.858998925	6.71006254	6.529242602	5.81	0.26	6.70	0.17	1.15	0.20	1.12E-02
Mtr.11703.1.S1_at	8.889276091	8.76883701	7.635218703	9.813567594	10.00043823	10.56183552	8.43	0.69	10.13	0.39	1.20	0.26	3.16E-02
Mtr.11704.1.S1_at	4.722809608	5.036262039	7.113057582	7.067617069	6.352808453	6.088254299	5.62	1.30	6.50	0.51	1.16	0.21	3.66E-01
Mtr.11705.1.S1_at	8.087875404	8.412081252	6.707878608	6.492731623	6.749432947	7.193419046	7.74	0.90	6.81	0.35	0.88	-0.18	2.12E-01
Mtr.11706.1.S1_at	2.368845412	2.372099653	2.361632165	2.736645217	2.713131327	3.050757723	2.37	0.01	2.83	0.19	1.20	0.26	5.04E-02
Mtr.11707.1.S1_at	3.55808484	3.715056008	6.005341406	6.327146692	6.354575484	6.402449527	4.43	1.37	6.36	0.04	1.44	0.52	1.34E-01
Mtr.11707.1.S1_x_at	3.36985109	3.854647001	6.681236393	7.000507533	7.226239111	6.963747368	4.64	1.79	7.06	0.14	1.52	0.61	1.42E-01
Mtr.11708.1.S1_at	9.362952399	9.737410836	7.562897269	8.762726433	8.762726433	8.63597009	8.89	1.16	8.72	0.07	0.98	-0.03	8.27E-01
Mtr.11708.1.S1_s_at	10.33829774	10.48922204	8.438392984	9.496421712	9.974054448	9.903689056	9.76	1.14	9.79	0.26	1.00	0.01	9.62E-01
Mtr.11709.1.S1_at	2.332772636	2.349723525	5.436486581	5.553470056	5.875772915	4.99360812	3.37	1.79	5.47	0.45	1.62	0.70	1.73E-01
Mtr.1171.1.S1_at	2.627503819	2.676046428	2.500146222	2.609017142	2.603349126	2.574601616	2.60	0.09	2.60	0.02	1.00	0.00	9.26E-01
Mtr.11710.1.S1_at	12.3490247	12.34151983	11.90331415	12.9880668	12.9431879	12.99474493	12.20	0.26	12.98	0.03	1.06	0.09	3.28E-02
Mtr.11711.1.S1_at	2.401047577	2.471469056	2.450500076	2.372476644	2.36648155	2.354495135	2.44	0.04	2.36	0.01	0.97	-0.05	5.93E-02
Mtr.11712.1.S1_at	2.266435127	2.294740973	2.25785826	2.2627862	2.257992707	2.254205893	2.27	0.02	2.26	0.00	0.99	-0.01	3.17E-01
Mtr.11713.1.S1_at	3.573082653	2.791511496	8.247284913	7.148611706	5.88997768	5.169485762	4.87	2.95	6.07	1.00	1.25	0.32	5.62E-01
Mtr.11714.1.S1_at	5.650653916	5.812744438	4.313021288	4.709151454	5.12747073	5.245571228	5.26	0.82	5.03	0.28	0.96	-0.06	6.83E-01
Mtr.11715.1.S1_at	13.30399593	13.37180105	14.95644797	12.55483499	12.16301047	12.76447488	13.88	0.94	12.49	0.31	0.90	-0.15	1.13E-01
Mtr.11716.1.S1_at	10.12191352	9.82211008	10.3878459	9.316061494	9.566860454	8.942303613	10.11	0.28	9.28	0.31	0.92	-0.12	2.72E-02
Mtr.11717.1.S1_at	6.375042541	8.841617102	4.437532328	2.854070639	2.80403577	2.64282594	6.55	2.21	2.77	0.11	0.42	-1.24	9.68E-02
Mtr.11718.1.S1_at	7.327092162	7.585019778	6.434735869	3.54616684	3.107537978	3.964118898	7.12	0.60	3.54	0.43	0.50	-1.01	1.73E-03
Mtr.11719.1.S1_at	2.360334403	3.158356149	5.579848741	2.328471454	2.351465362	2.321945966	3.70	1.68	2.33	0.02	0.63	-0.66	2.94E-01
Mtr.1172.1.S1_s_at	2.110735676	2.115322605	2.104690713	2.102646852	2.10328363	2.104706101	2.11	0.01	2.10	0.00	1.00	0.00	1.57E-01
Mtr.11720.1.S1_at	2.199962544	2.207320735	2.185453455	2.185189162	2.178789467	2.176895348	2.20	0.01	2.18	0.00	0.99	-0.01	1.00E-01
Mtr.11721.1.S1_at	7.392323545	7.185760712	6.682826963	5.288957431	5.198491572	4.92832694	7.09	0.36	5.14	0.19	0.73	-0.46	3.82E-03
Mtr.11722.1.S1_at	7.835126301	7.788112919	7.856047118	6.81590333	7.115823199	6.86931387	7.83	0.03	6.93	0.16	0.89	-0.17	8.18E-03
Mtr.11723.1.S1_at	7.099461323	7.051405615	8.652300396	9.420773141	8.956629091	8.294155691	7.60	0.91	8.89	0.57	1.17	0.23	1.19E-01
Mtr.11724.1.S1_at	6.582671705	7.355806789	5.316325826	8.232861803	9.007287549	8.888810027	6.42	1.03	8.71	0.42	1.36	0.44	4.60E-02
Mtr.11725.1.S1_at	12.08736443	11.28908898	9.533341074	6.198009682	7.152696687	5.468143814	10.97	1.31	6.27	0.84	0.57	-0.81	9.71E-03
Mtr.11726.1.S1_at	3.312559636	3.596914248	2.849378968	3.133681439	3.210462747	3.216071408	3.25	0.38	3.19	0.05	0.98	-0.03	7.91E-01
Mtr.11727.1.S1_at	7.630236919	7.650684566	6.778489827	7.362145771	7.80085768	8.020570355	7.35	0.50	7.73	0.34	1.05	0.07	3.48E-01
Mtr.11728.1.S1_at	10.51256018	10.35581266	9.655595027	10.03126673	10.62232829	10.76142571	10.17	0.46	10.47	0.39	1.03	0.04	4.40E-01
Mtr.11729.1.S1_at	9.708607174	9.632470916	9.033867009	10.36823051	10.27757613	10.24469948	9.46	0.37	10.30	0.06	1.09	0.12	5.52E-02
Mtr.1173.1.S1_at	2.5599152	2.565617993	2.560103427	2.513364303	2.494875177	2.488055408	2.56	0.00	2.50	0.01	0.98	-0.04	1.05E-02
Mtr.11730.1.S1_at	5.065358646	4.182798347	7.718826776	7.103489879	6.826625108	6.52210687	5.66	1.84	6.82	0.29	1.21	0.27	3.88E-01
Mtr.11731.1.S1_at	3.606417912	2.774069315	3.765266365	3.605951697	3.441630468	3.504004464	3.38	0.53	3.52	0.08	1.04	0.06	7.04E-01
Mtr.11732.1.S1_at	3.103521	2.676475981	3.66137308	2.342942293	2.452722618	2.439617824	3.15	0.49	2.41	0.06	0.77	-0.38	1.21E-01
Mtr.11733.1.S1_x_at	2.751481579	2.7756566	2.64402693	2.642917206	2.69628917	2.645641261	2.72	0.07	2.66	0.03	0.98	-0.03	2.62E-01
Mtr.11734.1.S1_at	8.020314482	8.283953505	6.231810107	3.689609355	3.041652393	3.124489798	7.51	1.12	3.29	0.35	0.44	-1.19	1.56E-02
Mtr.11735.1.S1_at	8.995011133	9.056717917	7.102720214	8.726079811	9.376333308	9.909289761	8.38	1.11	9.34	0.59	1.11	0.16	2.80E-01
Mtr.11736.1.S1_at	2.270555458	2.276922197	2.252413632	2.651804419	2.24811208	2.254948094	2.27	0.01	2.38	0.23	1.05	0.07	4.69E-01
Mtr.11737.1.S1_at	2.019024539	2.025174177	2.016325476	2.023089894	2.020862783	2.003128287	2.02	0.00	2.02	0.01	1.00	0.00	5.64E-01
Mtr.11738.1.S1_at	11.55077777	11.60267101	11.542651	11.19770947	11.09223666	10.9829777	11.57	0.03	11.09	0.11	0.96	-0.06	1.12E-02
Mtr.11739.1.S1_s_at	2.609172414	2.75194567	5.033432956	6.693903878	6.86236334	5.697728222	3.46	1.36	6.42	0.63	1.85	0.89	4.62E-02
Mtr.1174.1.S1_at	10.22289114	9.303964937	11.52895864	10.72613376	10.47311927	10.11846973	10.35	1.12	10.44	0.31	1.01	0.01	9.07E-01
Mtr.11740.1.S1_at	6.260332018	5.964422017	4.882123361	2.404622159	3.08569755	2.590776716	5.70	0.73	2.69	0.35	0.47	-1.08	8.40E-03
Mtr.11741.1.S1_at	4.088251406	3.143039969	4.128501608	2.765411226	3.603478679	3.059055246	3.79	0.56	3.14	0.43	0.83	-0.27	1.92E-01
Mtr.11742.1.S1_at	6.651266565	4.918280805	6.515259016	6.884441514	7.335348685	7.159429287	6.03	0.96	7.13	0.23	1.18	0.24	1.82E-01
Mtr.11743.1.S1_at	2.605308089	3.838804443	3.272447923	3.020258495	2.771588222	3.432588292	3.24	0.62	3.07	0.33	0.95	-0.07	7.12E-01
Mtr.11744.1.S1_at	6.492235871	7.305397457	4.347898692	4.846821878	4.817594368	5.175328145	6.05	1.53	4.95	0.20	0.82	-0.29	3.38E-01
Mtr.11746.1.S1_at	9.904920412	9.9410234	8.775666479	9.036811033	9.495353541	9.460345557	9.54	0.66	9.33	0.26	0.98	-0.03	6.49E-01
Mtr.11747.1.S1_at	9.236654891	9.23619074	9.275292546	9.999327899	10.5573218	10.600057	9.25	0.02	10.39	0.34	1.12	0.17	2.74E-02
Mtr.11748.1.S1_at	2.444504062	2.39312904	5.824660788	5.620263087	5.396652271	5.013547566	3.55	1.97	5.34	0.31	1.50	0.59	2.54E-01
Mtr.11749.1.S1_at	3.83675461	3.631432199	5.264987925	4.224298066	3.702925792	3.617387299	4.24	0.89	3.85	0.33	0.91	-0.14	5.30E-01
Mtr.1175.1.S1_at	2.806262184	2.556478373	2.595063389	2.538947948	2.53447561	2.519267897	2.65	0.13	2.53	0.01	0.95	-0.07	2.57E-01
Mtr.11750.1.S1_at	7.671690746	7.447494556	7.949436217	5.870066229	6.551208188	6.946276789	7.69	0.25	6.46	0.54	0.84	-0.25	4.17E-02
Mtr.11751.1.S1_s_at	3.738551978	3.801858094	4.580968637	5.800660096	6.431045114	5.375815392	4.04	0.47	5.87	0.53	1.45	0.54	1.15E-02
Mtr.11752.1.S1_at	8.596983578	8.558107498	8.342548579	9.429751018	9.867929771	10.22075311	8.50	0.14	9.84	0.40	1.16	0.21	1.90E-02
Mtr.11753.1.S1_at	4.866351936	4.556822647	5.761672115	5.840765463	6.00597134	6.036811174	5.06	0.63	5.96	0.11	1.18	0.24	1.27E-01
Mtr.11754.1.S1_at	3.16552883	2.396849166	1.835766815	3.475736424	4.740009061	4.117959292	2.47	0.67	4.11	0.63	1.67	0.74	3.64E-02
Mtr.11755.1.S1_at	8.903170201	9.157308327	7.357985791	7.179365961	7.777195663	7.787061979	8.47	0.97	7.58	0.35	0.89	-0.16	2.49E-01
Mtr.11756.1.S1_at	10.12401171	10.09595231	9.83448396	11.71727748	11.77356822	11.43700798	10.02	0.16	11.64	0.18	1.16	0.22	3.33E-04
Mtr.11757.1.S1_at	7.635532523	7.781022266	6.033508796	6.608491176	7.013199773	7.495250183	7.15	0.97	7.04	0.44	0.98	-0.02	8.69E-01
Mtr.11758.1.S1_at	5.400748106	5.27294182	4.82571577	7.061755008	7.387582035	7.870300671	5.17	0.30	7.44	0.41	1.44	0.53	2.04E-03
Mtr.11759.1.S1_at	9.342128061	9.677791479	9.233502696	8.77274055	8.832875909	8.592021528	9.42	0.23	8.73	0.13	0.93	-0.11	1.93E-02
Mtr.1176.1.S1_x_at	2.965666793	2.99382743	2.784341169	2.866384883	2.895688663	2.882149619	2.91	0.11	2.88	0.01	0.99	-0.02	6.64E-01
Mtr.11760.1.S1_at	10.12548973	9.889357118	8.519758121	5.998883158	6.581314146	6.745481525	9.51	0.87	6.44	0.39	0.68	-0.56	1.38E-02
Mtr.11761.1.S1_at	7.679802626	7.475888739	7.910461794	9.268665606	9.458594677	9.455108324	7.69	0.22	9.39	0.11	1.22	0.29	1.32E-03
Mtr.11762.1.S1_at	9.769098035	9.819920741	9.207840646	10.35321123	10.51527527	10.82712405	9.60	0.34	10.57	0.24	1.10	0.14	1.95E-02
Mtr.11763.1.S1_at	5.991863992	5.643718516	6.44627425	5.644626574	5.602585081	5.584168215	6.03	0.40	5.61	0.03	0.93	-0.10	2.14E-01
Mtr.11764.1.S1_at	3.816809183	3.991693931	6.559891469	6.61240288	6.743168076	6.643071784	4.79	1.54	6.67	0.07	1.39	0.48	1.68E-01
Mtr.11765.1.S1_at	9.365914766	9.792648368	9.250918094	11.27184091	10.82458031	10.86606231	9.47	0.29	10.99	0.25	1.16	0.21	2.41E-03
Mtr.11766.1.S1_at	8.106649279	7.906766428	8.709154253	8.024256007	7.345957933	7.384129132	8.24	0.42	7.58	0.38	0.92	-0.12	1.15E-01
Mtr.11766.1.S1_s_at	7.088535335	6.743157276	9.275098134	8.351744349	7.76303939	7.625976767	7.70	1.37	7.91	0.39	1.03	0.04	8.19E-01
[truncated: 48,901 more rows]
