# Supplementary material for: Transcriptional profiling of Medicago truncatula meristematic root cells
Source: BMC Plant Biol. 2008 Feb 27;8:21. doi: 10.1186/1471-2229-8-21 (PMC2277415; doi:10.1186/1471-2229-8-21)
Supplement: Additional file 2 — Gene family classification for transcripts ≥2.0 fold differentially expressed. [file 1471-2229-8-21-S2.xls]

## Sheet: Non-meristem - pvalue
GeneFamily	Intersection	Query.size	Target.size	Population	Pvalue
AAAP family	1	297	37	3159	0.974657
ABC Superfamily	4	297	161	3159	0.999914
ABC Superfamily-MDR subfamily	3	297	34	3159	0.633055
ABC Superfamily-PDR subfamily	1	297	32	3159	0.958244
ABC transporters	4	297	125	3159	0.998299
ABC transporters-P-glycoprotein-2	3	297	35	3159	0.652943
ABC transporters-Putative ABC transporter	1	297	55	3159	0.99583
Antiporters	1	297	46	3159	0.989706
Antiporters-Phosphate/triose-phosphate translocator family	1	297	8	3159	0.546518
Aquaporin Families	1	297	38	3159	0.977068
Aquaporin Families-Delta tonoplast integral protein family	1	297	38	3159	0.977068
basic region leucine zipper (bZIP) Transcription Factor	1	297	39	3159	0.97925
Bax inhibitor-1 / TEGT protein homolog family	1	297	4	3159	0.326412
Chloroplast and Mitochondria gene families	1	297	56	3159	0.996229
Chloroplast and Mitochondria gene families-Chlorophyll a/b-binding protein family	1	297	25	3159	0.916113
Cysteine synthase AtcysC1 family	1	297	9	3159	0.589261
Cytochrome P450	1	297	61	3159	0.99772
Cytochrome P450-CYP81F	1	297	1	3159	0.0940171
Glycoside Hydrolase Gene Families	4	297	231	3159	1
Glycoside Hydrolase Gene Families-Glycoside Hydrolase Family 1	2	297	32	3159	0.818066
Glycoside Hydrolase Gene Families-Glycoside Hydrolase Family 9	2	297	11	3159	0.277123
Glycosyltransferase Gene Families	1	297	231	3159	1
Glycosyltransferase Gene Families-Glycosyltransferase- Family 4	1	297	22	3159	0.886935
GRAS Proteins	2	297	33	3159	0.831335
GST superfamily	2	297	31	3159	0.803873
GST superfamily-Tau family	2	297	25	3159	0.69664
Inorganic Solute Cotransporters	3	297	68	3159	0.961915
Inorganic Solute Cotransporters-Fe(II) transporter isolog family	1	297	5	3159	0.389821
Inorganic Solute Cotransporters-Inorganic phosphate transporter family	1	297	8	3159	0.546518
Inorganic Solute Cotransporters-Putative sulfate transporter family	1	297	12	3159	0.694862
Kinesins	1	297	58	3159	0.996916
Kinesins-Kinesin-like proteins	1	297	58	3159	0.996916
MIP family	1	297	41	3159	0.983013
MYB	1	297	87	3159	0.999836
MYB-MYB3R- and R2R3- type MYB- encoding genes	1	297	87	3159	0.999836
Nodulin-like protein family	1	297	15	3159	0.773381
Organic Solute Cotransporters	3	297	197	3159	1
Organic Solute Cotransporters-Amino acid permease family	1	297	25	3159	0.916113
Organic Solute Cotransporters-Similar to LeOPT1 family	2	297	27	3159	0.736897
Polysaccharide Lyase Gene Families	1	297	28	3159	0.937779
Polysaccharide Lyase Gene Families-Polysaccharide Lyase Family 1	1	297	19	3159	0.847654
Primary Pumps (ATPases) Gene Families	2	297	86	3159	0.998148
Primary Pumps (ATPases) Gene Families-Metal-transporting P-type ATPase family	1	297	5	3159	0.389821
Primary Pumps (ATPases) Gene Families-Putative P-type ATPase family	1	297	14	3159	0.749748
Receptor kinase-like protein family	2	297	181	3159	1
Reticuline oxidase-like family	1	297	1	3159	0.0940171

## Sheet: Non-meristem - list
SuperGeneFamilyName	GeneFamilyName	Identifiers	GeneFamilyCriteria
ABC Superfamily	PDR subfamily	Mtr.18815.1.S1_at	NM_112505 (5e-19)
ABC Superfamily	MDR subfamily	Mtr.43342.1.S1_at	NM_117915 (1e-17)
ABC Superfamily	MDR subfamily	Mtr.23681.1.S1_x_at	NM_116413 (2e-18)
ABC Superfamily	MDR subfamily	Mtr.23679.1.S1_x_at	NM_116080 (2e-21)
ABC transporters	Putative ABC transporter	Mtr.18815.1.S1_at	NM_112505 (5e-19)
ABC transporters	P-glycoprotein-2	Mtr.43342.1.S1_at	NM_117915 (1e-17)
ABC transporters	P-glycoprotein-2	Mtr.23681.1.S1_x_at	NM_116413 (2e-18)
ABC transporters	P-glycoprotein-2	Mtr.23679.1.S1_x_at	NM_116080 (2e-21)
Antiporters	Phosphate/triose-phosphate translocator family	Mtr.37389.1.S1_at	NM_123979 (3e-89)
Aquaporin Families	Delta tonoplast integral protein family	Mtr.8466.1.S1_at	NM_129238 (3e-27)
Chloroplast and Mitochondria gene families	Chlorophyll a/b-binding protein family	Mtr.50822.1.S1_at	NM_128994 (1e-59)
Cytochrome P450	CYP81F	Mtr.8827.1.S1_at	NM_119904 (6e-09)
Glycoside Hydrolase Gene Families	Glycoside Hydrolase Family 9	Mtr.44072.1.S1_at	NM_118487 (2e-21)
Glycoside Hydrolase Gene Families	Glycoside Hydrolase Family 1	Mtr.19478.1.S1_at	NM_118921 (9e-12)
Glycoside Hydrolase Gene Families	Glycoside Hydrolase Family 1	Mtr.41977.1.S1_at	NM_118296 (9e-11)
Glycoside Hydrolase Gene Families	Glycoside Hydrolase Family 9	Mtr.5402.1.S1_s_at	NM_118487 (2e-10)
Glycosyltransferase Gene Families	Glycosyltransferase- Family 4	Mtr.46373.1.S1_at	NM_122035 (1e-27)
GST superfamily	Tau family	Mtr.37762.1.S1_at	AY087032 (1e-16)
GST superfamily	Tau family	Mtr.10494.1.S1_x_at	AY086358 (1e-09)
Inorganic Solute Cotransporters	Fe(II) transporter isolog family	Mtr.41323.1.S1_at	NM_118089 (1e-13)
Inorganic Solute Cotransporters	Putative sulfate transporter family	Mtr.40084.1.S1_at	NM_128127 (9e-09)
Inorganic Solute Cotransporters	Inorganic phosphate transporter family	Mtr.15322.1.S1_at	NM_115327 (1e-26)
Kinesins	Kinesin-like proteins	Mtr.19487.1.S1_at	NM_114341 (5e-34)
MYB	MYB3R- and R2R3- type MYB- encoding genes	Mtr.11740.1.S1_at	NM_125976 (2e-15)
NULL	Cysteine synthase AtcysC1 family	Mtr.42710.1.S1_at	NM_111366 (8e-15)
NULL	MIP family	Mtr.8466.1.S1_at	NM_129238 (3e-27)
NULL	Nodulin-like protein family	Mtr.43508.1.S1_at	NM_102037 (1e-11)
NULL	AAAP family	Mtr.47934.1.S1_at	NM_124341 (1e-12)
NULL	GRAS Proteins	Mtr.34115.1.S1_at	AB007647 (2e-14)
NULL	Bax inhibitor-1 / TEGT protein homolog family	Mtr.1507.1.S1_at	NM_116318 (7e-14)
NULL	Receptor kinase-like protein family	Mtr.36149.1.S1_s_at	NM_121091 (4e-12)
NULL	Reticuline oxidase-like family	Mtr.689.1.S1_at	NM_102813 (1e-11)
NULL	GRAS Proteins	Mtr.42711.1.S1_at	NM_101996 (1e-15)
NULL	Receptor kinase-like protein family	Mtr.50901.1.S1_at	NM_118242 (9e-10)
NULL	basic region leucine zipper (bZIP) Transcription Factor	Mtr.20751.1.S1_at	NM_113954 (4e-15)
Organic Solute Cotransporters	Similar to LeOPT1 family	Mtr.50780.1.S1_at	NM_102980 (5e-14)
Organic Solute Cotransporters	Amino acid permease family	Mtr.47934.1.S1_at	NM_124341 (1e-12)
Organic Solute Cotransporters	Similar to LeOPT1 family	Mtr.21006.1.S1_at	NM_102980 (2e-20)
Polysaccharide Lyase Gene Families	Polysaccharide Lyase Family 1	Mtr.8574.1.S1_at	NM_118611 (2e-52)
Primary Pumps (ATPases) Gene Families	Metal-transporting P-type ATPase family	Mtr.16117.1.S1_s_at	NM_105023 (1e-41)
Primary Pumps (ATPases) Gene Families	Putative P-type ATPase family	Mtr.49446.1.S1_at	NM_119158 (3e-10)

## Sheet: Meristem - pvalue
GeneFamily	Intersection	Query.size	Target.size	Population	Pvalue
ABC Superfamily	1	285	161	3159	1
ABC Superfamily-PDR subfamily	1	285	32	3159	0.952227
ABC transporters	1	285	125	3159	0.999994
ABC transporters-Putative ABC transporter	1	285	55	3159	0.994739
basic region leucine zipper (bZIP) Transcription Factor	2	285	39	3159	0.879702
Carbohydrate Esterase Gene Families	3	285	42	3159	0.744912
Carbohydrate Esterase Gene Families-Carbohydrate Esterase Family 13	3	285	15	3159	0.147265
Core Cell Cycle Genes	1	285	26	3159	0.915295
Cytochrome P450	1	285	61	3159	0.99705
Cytochrome P450-CYP704A	1	285	1	3159	0.0902184
EF-hand containing proteins:Group II	1	285	48	3159	0.989686
Expansins	4	285	83	3159	0.950461
Expansins-Alpha-Expansin Gene Family	4	285	83	3159	0.950461
Glycoside Hydrolase Gene Families	1	285	231	3159	1
Glycoside Hydrolase Gene Families-Glycoside Hydrolase Family 3	1	285	8	3159	0.531063
Glycosyltransferase Gene Families	1	285	231	3159	1
Glycosyltransferase Gene Families-Glycosyltransferase- Family 8	1	285	36	3159	0.96741
Heat Shock Transcription Factors	2	285	19	3159	0.52218
Heat Shock Transcription Factors-Heat Stress Transcription Factor (Hsf) family	2	285	19	3159	0.52218
Histidine Kinase	2	285	23	3159	0.628132
Inorganic Solute Cotransporters	1	285	68	3159	0.9985
Inorganic Solute Cotransporters-Ammonium transporter	1	285	3	3159	0.247042
Kinesins	1	285	58	3159	0.99606
Kinesins-Kinesin-like proteins	1	285	58	3159	0.99606
Lipid Metabolism Gene Families	5	285	64	3159	0.698216
Lipid Metabolism Gene Families-Similar to phosphoribosylanthranilate transferase family	2	285	8	3159	0.158137
Lipid Metabolism Gene Families-Undecaprenyl diphosphate synthase family	3	285	3	3159	0.0007273
MAP Kinase	1	285	37	3159	0.970384
Nicotianamine Synthase	2	285	40	3159	0.888426
Nuclear envelope membrane protein-like family	1	285	3	3159	0.247042
Organic Solute Cotransporters	1	285	197	3159	1
Organic Solute Cotransporters-Similarity to auxin transport protein family	1	285	9	3159	0.573477
Phospholipase D	1	285	17	3159	0.800441
Phospholipase D-C2-PLD subfamily	1	285	16	3159	0.780541
Polysaccharide Lyase Gene Families	2	285	28	3159	0.73382
Polysaccharide Lyase Gene Families-Polysaccharide Lyase Family 1	2	285	19	3159	0.52218
Receptor kinase-like protein family	3	285	181	3159	0.999996
Transcription Factor	3	285	72	3159	0.964708
Transcription Factor-basic Helix-Loop-Helix (bHLH) Transcription Factor	3	285	72	3159	0.964708

## Sheet: Meristem - list
SuperGeneFamilyName	GeneFamilyName	Identifiers	GeneFamilyCriteria
ABC Superfamily	PDR subfamily	Mtr.31825.1.S1_at	NM_105366 (2e-34)
ABC transporters	Putative ABC transporter	Mtr.31825.1.S1_at	NM_105366 (2e-34)
Carbohydrate Esterase Gene Families	Carbohydrate Esterase Family 13	Mtr.20332.1.S1_at	NM_104556 (7e-15)
Carbohydrate Esterase Gene Families	Carbohydrate Esterase Family 13	Mtr.20335.1.S1_at	NM_111465 (3e-14)
Carbohydrate Esterase Gene Families	Carbohydrate Esterase Family 13	Mtr.38947.1.S1_s_at	NM_104556 (6e-15)
Cytochrome P450	CYP704A	Mtr.49925.1.S1_at	NM_130113 (4e-14)
Expansins	Alpha-Expansin Gene Family	Mtr.20976.1.S1_at	AF332436 (5e-12)
Expansins	Alpha-Expansin Gene Family	Mtr.22752.1.S1_s_at	NM_116393 (1e-15)
Expansins	Alpha-Expansin Gene Family	Mtr.47780.1.S1_at	AY087629 (2e-15)
Expansins	Alpha-Expansin Gene Family	Mtr.9830.1.S1_at	U30480 (4e-83)
Glycoside Hydrolase Gene Families	Glycoside Hydrolase Family 3	Mtr.35316.1.S1_at	NM_125853 (2e-51)
Glycosyltransferase Gene Families	Glycosyltransferase- Family 8	Mtr.17803.1.S1_at	NM_101787 (3e-29)
Heat Shock Transcription Factors	Heat Stress Transcription Factor (Hsf) family	Mtr.5499.1.S1_at	NM_103602 (4e-15)
Heat Shock Transcription Factors	Heat Stress Transcription Factor (Hsf) family	Mtr.17043.1.S1_at	NM_103602 (6e-21)
Inorganic Solute Cotransporters	Ammonium transporter	Mtr.25576.1.S1_at	NM_129385 (3e-12)
Kinesins	Kinesin-like proteins	Mtr.45044.1.S1_at	NM_125486 (7e-34)
Lipid Metabolism Gene Families	Similar to phosphoribosylanthranilate transferase family	Mtr.31622.1.S1_at	NM_117230 (1e-23)
Lipid Metabolism Gene Families	Similar to phosphoribosylanthranilate transferase family	Mtr.39956.1.S1_at	NM_104035 (6e-23)
Lipid Metabolism Gene Families	Undecaprenyl diphosphate synthase family	Mtr.50912.1.S1_at	NM_125444 (3e-11)
Lipid Metabolism Gene Families	Undecaprenyl diphosphate synthase family	Mtr.50912.1.S1_s_at	NM_125444 (3e-11)
Lipid Metabolism Gene Families	Undecaprenyl diphosphate synthase family	Mtr.18366.1.S1_at	NM_125444 (8e-12)
NULL	basic region leucine zipper (bZIP) Transcription Factor	Mtr.19224.1.S1_at	AF401300 (3e-39)
NULL	basic region leucine zipper (bZIP) Transcription Factor	Mtr.50393.1.S1_s_at	AF401300 (1e-53)
NULL	Core Cell Cycle Genes	Mtr.44839.1.S1_at	NM_106686 (1e-10)
NULL	EF-hand containing proteins:Group II	Mtr.29223.1.S1_at	NM_122698 (1e-11)
NULL	Histidine Kinase	Mtr.36008.1.S1_at	NM_121110 (2e-16)
NULL	Histidine Kinase	Mtr.30157.1.S1_at	NM_121110 (1e-18)
NULL	MAP Kinase	Mtr.39226.1.S1_at	NM_101675 (1e-27)
NULL	Nicotianamine Synthase	Mtr.51358.1.S1_x_at	AC003114 (1e-17)
NULL	Nicotianamine Synthase	Mtr.51358.1.S1_at	AC003114 (1e-17)
NULL	Nuclear envelope membrane protein-like family	Mtr.13937.1.S1_at	NM_115154 (1e-49)
NULL	Receptor kinase-like protein family	Mtr.5784.1.S1_at	NM_106216 (1e-09)
NULL	Receptor kinase-like protein family	Mtr.1137.1.S1_s_at	NM_100732 (9e-14)
NULL	Receptor kinase-like protein family	Mtr.413.1.S1_at	NM_100732 (4e-31)
Organic Solute Cotransporters	Similarity to auxin transport protein family	Mtr.45124.1.S1_at	NM_125091 (2e-38)
Phospholipase D	C2-PLD subfamily	Mtr.39271.1.S1_at	NM_112443 (8e-17)
Polysaccharide Lyase Gene Families	Polysaccharide Lyase Family 1	Mtr.42822.1.S1_at	NM_117445 (2e-30)
Polysaccharide Lyase Gene Families	Polysaccharide Lyase Family 1	Mtr.1107.1.S1_at	NM_118611 (1e-47)
Transcription Factor	basic Helix-Loop-Helix (bHLH) Transcription Factor	Mtr.49495.1.S1_at	AF319540 (6e-34)
Transcription Factor	basic Helix-Loop-Helix (bHLH) Transcription Factor	Mtr.27107.1.S1_at	AF488584 (1e-14)
Transcription Factor	basic Helix-Loop-Helix (bHLH) Transcription Factor	Mtr.24270.1.S1_s_at	AF488624 (7e-18)
