# Supplementary material for: Transcriptional profiling of Medicago truncatula meristematic root cells
Source: BMC Plant Biol. 2008 Feb 27;8:21. doi: 10.1186/1471-2229-8-21 (PMC2277415; doi:10.1186/1471-2229-8-21)
Supplement: Additional file 3 — Transcription factors ≥2.0 fold differentially expressed, as predicted by homology relationship based on members of Database of Arabidopsis Transcription Factors. [file 1471-2229-8-21-S3.xls]

## Sheet: Meristem vs Non-meristem
TF family	All probe sets	Non-meristem	Meristem
AP2/EREBP	140		5
ARF	48		2
AUX/IAA	25		2
bHLH	277	1	10
bZIP	90	1	3
C2C2-DOF	274		1
C2C2-GATA	28		2
C2H2	199	1
C3H	169	1
CCAAT-HAP3	12	1	1
GARP-G2-like	48	1	1
GIF	3		1
GRAS	75	2
GRF	8		2
HB	104	2	1
HSF	72		2
MYB	209	1
NAC	318	1
PLATZ	8		1
WRKY	837	6	4
ZF-HD	13		1

## Sheet: Non-meristem
TF family	Probe set identifier	Description
bHLH	Mtr.17802.1.S1_at	IMGAG|1015.m00015 /FEA=mRNA /DEF=Helix-loop-helix DNA-binding; Basic helix-loop-helix dimerisation region bHLH AC142498.21.151 78257 79862 mth2-24a18 01/13/05
bZIP	Mtr.20751.1.S1_at	IMGAG|1122.m00011 /FEA=mRNA /DEF=Eukaryotic transcription factor, DNA-binding; bZIP transcription factor, bZIP_1; Basic-leucine zipper (bZIP) transcription factor AC146721.7.111 56365 55763 mth2-145n10 01/13/05
C2H2	Mtr.44379.1.S1_at	TC97246 /FEA=mRNA /DEF=homologue to UP|ZFP6_ARATH (Q39265) Zinc finger protein 6, partial (21%)
C3H	Mtr.44157.1.S1_at	TC96808 /FEA=mRNA /DEF=weakly similar to UP|Q9FL42 (Q9FL42) C3HC4-type RING zinc finger protein-like, partial (47%)
CCAAT-HAP3	Mtr.4407.1.S1_at	AJ501814 /FEA=mRNA /DEF=similar to PIR|G71407|G71407 transcription factor, CCAAT-binding, chain A - Arabidopsis thaliana {Arabidopsis thaliana;} , partial (58%)
GARP-G2-like	Mtr.44584.1.S1_at	TC97656 /FEA=mRNA /DEF=similar to UP|Q6Z4M5 (Q6Z4M5) Transfactor-like protein, partial (33%)
GRAS	Mtr.42711.1.S1_at	TC112219 /FEA=mRNA /DEF=similar to PIR|E86347|E86347 scarecrow-like 1 protein F24J8.8 - Arabidopsis thaliana {Arabidopsis thaliana;} , partial (33%)
GRAS	Mtr.1484.1.S1_at	AL388510 /FEA=mRNA /DEF=
HB	Mtr.39280.1.S1_at	TC104580 /FEA=mRNA /DEF=similar to UP|Q6S3E0 (Q6S3E0) Homeodomain protein HB2 (Fragment), partial (46%)
HB	Mtr.44189.1.S1_at	TC96873 /FEA=mRNA /DEF=homologue to UP|Q8LLE1 (Q8LLE1) BEL1-related homeotic protein 14 (Fragment), partial (12%)
MYB	Mtr.11740.1.S1_at	TC110913 /FEA=mRNA /DEF=similar to UP|O49746 (O49746) R2R3-MYB transcription factor, partial (36%)
NAC	Mtr.38349.1.S1_at	TC102593 /FEA=mRNA /DEF=similar to PIR|G84860|G84860 NAM (no apical meristem)-like protein [imported] - Arabidopsis thaliana {Arabidopsis thaliana;} , partial (53%)
WRKY	Mtr.50901.1.S1_at	IMGAG|1030.m00014 /FEA=mRNA /DEF=Serine/threonine protein kinase, active site; Tyrosine protein kinase; Protein of unknown function DUF26; Protein kinase; Protein kinase-like; Pectin lyase-like AC144476.11.141 50446 46824 mth2-10a6 01/13/05
WRKY	Mtr.45715.1.S1_at	IMGAG|1230.m00004 /FEA=mRNA /DEF=Protein kinase; Serine/threonine protein kinase, active site; Tyrosine protein kinase; Protein kinase-like AC148970.3.31 14809 16845 mth2-74j13 01/13/05
WRKY	Mtr.15787.1.S1_at	IMGAG|802.m00002 /FEA=mRNA /DEF=Protein kinase-like; Peptidoglycan-binding LysM; Serine/threonine protein kinase; Tyrosine protein kinase AC126779.18.21 15667 17580 mth2-34m14 01/13/05
WRKY	Mtr.23190.1.S1_at	1659.m00045 /FEA=mRNA /DEF=AC145027.12 23141 27949 mth2-15e6 weakly similar to UP|Q60D45 (Q60D45) Putative disease resistance protein I2, partial (97%)
WRKY	Mtr.52255.1.S1_at	IMGAG|771.m00004 /FEA=mRNA /DEF=Disease resistance protein; NB-ARC; Leucine-rich repeat; Tumor Necrosis Factor; AAA ATPase AC124959.11.41 11274 15376 mth2-23l11 01/13/05
WRKY	Mtr.31386.1.S1_at	AJ846430 /FEA=mRNA /DEF=similar to UP|WR51_ARATH (Q93WU9) Probable WRKY transcription factor 51 (WRKY DNA-binding protein 51), partial (23%)

## Sheet: Non-meristem (pvalues)
BIN code	BIN name	No. of probe sets assigned	No. of probe sets submitted	p-value
1.16.2	CCAAT-HAP3	12	1	0.0678228
1.24	GRAS	75	2	0.0713296
1.26	HB	104	2	0.12364
1.16	CCAAT	39	1	0.204127
1.21.1	GARP-G2-like	48	1	0.244994
99	Unclassified	47368	279	0.32364
1.21	GARP	67	1	0.324528
1.54	WRKY	837	6	0.363429
1.11	bZIP	90	1	0.409714
1.14	C3H	169	1	0.628661
1.13	C2H2	199	1	0.68865
1.36	MYB	209	1	0.706417
1	DATF: Database of Arabidopsis Transcription Factors	3532	18	0.756751
1.1	bHLH	277	1	0.803176
1.37	NAC	318	1	0.845381

## Sheet: Meristem
TF family	Probe set identifier	Description
AP2/EREBP	Mtr.38693.1.S1_at	TC103333 /FEA=mRNA /DEF=similar to UP|Q8BU53 (Q8BU53) Mus musculus 2 days pregnant adult female oviduct cDNA, RIKEN full-length enriched library, clone:E230038K10 product:procollagen-proline, 2-oxoglutarate 4-dioxygenase (proline 4-hydroxylase), alpha II polypeptide, full insert sequence, partial (13%)
AP2/EREBP	Mtr.45360.1.S1_s_at	TC99472 /FEA=mRNA /DEF=similar to UP|Q6PQQ3 (Q6PQQ3) AP2/EREBP transcription factor, partial (7%)
AP2/EREBP	Mtr.21627.1.S1_at	IMGAG|1162.m00011 /FEA=mRNA /DEF=Pathogenesis-related transcriptional factor and ERF AC147179.15.111 48311 52056 mth2-142n19 01/13/05
AP2/EREBP	Mtr.31334.1.S1_at	AJ503842 /FEA=mRNA /DEF=similar to GB|AAL09709.1|15982737|AY057475 AT4g23750/F9D16_220 {Arabidopsis thaliana;} , partial (21%)
AP2/EREBP	Mtr.23155.1.S1_at	1656.m00026 /FEA=mRNA /DEF=AC144930.11 8744 5668 mth2-15e11 weakly similar to TAIR|gene:2008215-GOpep .1 68408.m05284 ovule development protein, putative similar to ovule development
ARF	Mtr.13650.1.S1_at	TC98667 /FEA=mRNA /DEF=homologue to UP|Q8S977 (Q8S977) Auxin response factor 8 (Fragment), partial (23%)
ARF	Mtr.39233.1.S1_at	TC104475 /FEA=mRNA /DEF=similar to UP|Q8S976 (Q8S976) Auxin response factor 10 (Fragment), partial (30%)
AUX/IAA	Mtr.22904.1.S1_s_at	636.m00039 /FEA=mRNA /DEF=AC139745.17 55779 55044 mth2-17d15 weakly similar to UP|Q8RVH6 (Q8RVH6) Aux/IAA protein
AUX/IAA	Mtr.16803.1.S1_at	IMGAG|884.m00008 /FEA=mRNA /DEF=Aux/IAA_ARF_dimerisation AC135801.24.81 27146 25896 mth2-23o16 01/13/05
bHLH	Mtr.4074.1.S1_at	CA921705 /FEA=mRNA /DEF=weakly similar to UP|HQGT_RAUSE (Q9AR73) Hydroquinone glucosyltransferase (Arbutin synthase) , partial (34%)
bHLH	Mtr.27107.1.S1_at	AW559848 /FEA=mRNA /DEF=homologue to UP|Q71SQ1 (Q71SQ1) MYC1, partial (13%)
bHLH	Mtr.49495.1.S1_at	IMGAG|1028.m00009 /FEA=mRNA /DEF=Basic helix-loop-helix dimerisation region bHLH; Helix-loop-helix DNA-binding AC144431.11.81 31168 33635 mth2-21i14 01/13/05
bHLH	Mtr.20354.1.S1_at	IMGAG|1213.m00026 /FEA=mRNA /DEF=UDP-glucuronosyl/UDP-glucosyltransferase AC148481.9.261 70191 71687 mth2-36d21 01/13/05
bHLH	Mtr.9397.1.S1_at	TC103219 /FEA=mRNA /DEF=
bHLH	Mtr.13275.1.S1_at	TC97516 /FEA=mRNA /DEF=
bHLH	Mtr.33785.1.S1_at	BI268948 /FEA=mRNA /DEF=
bHLH	Mtr.24270.1.S1_s_at	1727.m00052 /FEA=mRNA /DEF=AC149639.12 87852 90011 mth2-154b23 weakly similar to UP|Q7XLY9 (Q7XLY9) OSJNBa0086O06.20 protein
bHLH	Mtr.25285.1.S1_at	1802.m00053 /FEA=mRNA /DEF=CR932963.1 118484 120173 mth2-115p22 weakly similar to UP|O81348 (O81348) Symbiotic ammonium transporter
bHLH	Mtr.11697.1.S1_at	TC110752 /FEA=mRNA /DEF=similar to UP|Q9LJX1 (Q9LJX1) DNA-binding protein-like, partial (73%)
bZIP	Mtr.35454.1.S1_at	TC103355 /FEA=mRNA /DEF=similar to GB|AAM13052.1|20260308|AY093053 pelota-like protein {Arabidopsis thaliana;} , partial (13%)
bZIP	Mtr.19224.1.S1_at	IMGAG|977.m00021 /FEA=mRNA /DEF=bZIP transcription factor, bZIP_1; HMG-I and HMG-Y, DNA-binding; Basic-leucine zipper (bZIP) transcription factor; Eukaryotic transcription factor, DNA-binding AC140545.26.211 98978 101233 mth2-11g18 01/13/05
bZIP	Mtr.50393.1.S1_s_at	IMGAG|972.m00001 /FEA=mRNA /DEF=bZIP transcription factor, bZIP_1; Eukaryotic transcription factor, DNA-binding; Basic-leucine zipper (bZIP) transcription factor AC140034.14.11 6551 4628 mth2-17g19 01/13/05
C2C2-DOF	Mtr.46745.1.S1_at	1734.m00050 /FEA=mRNA /DEF=AC150784.6 79276 78278 mth2-134j11 weakly similar to UP|Q8LJC3 (Q8LJC3) P0505D12.11 protein
C2C2-GATA	Mtr.31852.1.S1_s_at	AL382912 /FEA=mRNA /DEF=similar to PIR|T52104|T52104 GATA-binding transcription factor homolog 2 [imported] - Arabidopsis thaliana {Arabidopsis thaliana;} , partial (7%)
C2C2-GATA	Mtr.48513.1.S1_at	IMGAG|1170.m00006 /FEA=mRNA /DEF=Zn-finger, GATA type AC147428.6.61 20278 18130 mth2-34i10 01/13/05
CCAAT-HAP3	Mtr.4282.1.S1_at	AA660543 /FEA=mRNA /DEF=homologue to UP|Q6YNK0 (Q6YNK0) HAP3-like transcriptional-activator, partial (34%)
GARP-G2-like	Mtr.47157.1.S1_at	1695.m00032 /FEA=mRNA /DEF=AC147472.15 22885 17862 mth2-24n18 weakly similar to TAIR|gene:2171426-GOpep .1 68412.m01786 myb family transcription factor contains Pfam profile: PF00249, partial (84%)
GIF	Mtr.39218.1.S1_at	TC104444 /FEA=mRNA /DEF=similar to GB|AAM52881.1|21539890|AY102639 GRF1-interacting factor 1 {Arabidopsis thaliana;} , partial (53%)
GRF	Mtr.13651.1.S1_at	TC98677 /FEA=mRNA /DEF=similar to UP|Q6AWY8 (Q6AWY8) Growth-regulating factor 1, partial (21%)
GRF	Mtr.50542.1.S1_at	IMGAG|1054.m00004 /FEA=mRNA /DEF=hypothetical protein AC144645.17.31 4628 5064 mth2-11e15 01/13/05
HB	Mtr.35206.1.S1_at	CX538357 /FEA=mRNA /DEF=similar to UP|Q9ZTA8 (Q9ZTA8) Homeodomain protein (Fragment), partial (29%)
HSF	Mtr.5499.1.S1_at	BF632980 /FEA=mRNA /DEF=homologue to UP|Q43456 (Q43456) Heat shock transcription factor 31 (Fragment), partial (31%)
HSF	Mtr.17043.1.S1_at	IMGAG|894.m00007 /FEA=mRNA /DEF=HSF/ETS, DNA-binding; Heat shock factor (HSF)-type, DNA-binding AC136507.19.71 23914 22869 mth2-24o19 01/13/05
PLATZ	Mtr.46508.1.S1_at	1759.m00033 /FEA=mRNA /DEF=AC152347.11 65492 66969 mth2-28c12 weakly similar to UP|Q6H889 (Q6H889) Putative zinc-binding protein
WRKY	Mtr.45028.1.S1_s_at	TC98632 /FEA=mRNA /DEF=similar to UP|Q8SA64 (Q8SA64) NIMA-related protein kinase, partial (46%)
WRKY	Mtr.1137.1.S1_s_at	1542.m00052 /FEA=mRNA /DEF=AC148607.16 36501 39924 mth2-43g15 weakly similar to TIGR_Ath1|At4g28650-GOpep .1 68411.m03732 leucine-rich repeat transmembrane protein kinase, putative, complete
WRKY	Mtr.413.1.S1_at	1425.m00030 /FEA=mRNA /DEF=AC137701.25 27321 30511 mth2-35h1 weakly similar to TAIR|gene:2025544-GOpep .1 68408.m00859 CLAVATA1 receptor kinase( CLV1) similar to receptor-like protein
WRKY	Mtr.28838.1.S1_at	BQ123304 /FEA=mRNA /DEF=similar to UP|Q9FIZ3 (Q9FIZ3) Receptor-like protein kinase, partial (18%)
ZF-HD	Mtr.45131.1.S1_at	TC98879 /FEA=mRNA /DEF=similar to UP|Q9FKJ9 (Q9FKJ9) Gb|AAF24606.1, partial (17%)

## Sheet: Meristem (pvalues)
BIN code	BIN name	No. of probe sets assigned	No. of probe sets submitted	p-value
1.1	bHLH	277	10	4.33419e-06
1	DATF: Database of Arabidopsis Transcription Factors	3532	40	1.80646e-05
1.25	GRF	8	2	0.000855516
1.3	AP2/EREBP	140	5	0.0011975
1.7	AUX/IAA	25	2	0.0086089
1.12.3	C2C2-GATA	28	2	0.0107283
1.11	bZIP	90	3	0.0142654
1.23	GIF	3	1	0.0167041
1.4	ARF	48	2	0.029759
1.43	PLATZ	8	1	0.0439286
1.29	HSF	72	2	0.0618287
1.16.2	CCAAT-HAP3	12	1	0.0651664
1.55	ZF-HD	13	1	0.0704019
1.16	CCAAT	39	1	0.196731
1.21.1	GARP-G2-like	48	1	0.236347
1.12	C2C2	346	3	0.306253
1.21	GARP	67	1	0.313704
1.26	HB	104	1	0.442642
1.14	C3H	169	1	0.613452
1.54	WRKY	837	4	0.691151
1.12.2	C2C2-DOF	274	1	0.786186
99	Unclassified	47368	245	0.999992
